# Supplementary material for: Construction of a four-mRNA prognostic signature with its ceRNA network in CESC
Source: Sci Rep. 2022 Jun 23;12:10691. doi: 10.1038/s41598-022-14732-7 (PMC9226135; doi:10.1038/s41598-022-14732-7)
Supplement: Supplementary file 1 — Supplementary Information 1. [file 41598_2022_14732_MOESM1_ESM.xlsx]

## Sheet: Additional File 1
Additional file 1. Differentially Expressed gene analysis results for lncRNAs, miRNAs, and mRNAs.
Differentially expressed mRNAs						Differentially expressed miRNAs
gene_id	logFC	logCPM	PValue	Change		gene_id	logFC	logCPM	PValue	Change
TNMD	-3.78319	-3.68234	3.23e-05	Down		MIR126	-2.7555	11.9436	1.31e-05	Down
KLHL13	-2.69516	3.42361	2.65e-06	Down		MIR548AA2	-2.12257	12.058	0.00947465	Down
HSPB6	-6.07245	3.36137	5.61e-50	Down		MIR568	-2.85263	14.0106	1.26e-08	Down
PDK4	-4.43017	3.49051	1.92e-12	Down		MIR143	-5.34602	11.5867	2.73e-22	Down
SLC22A16	-2.72309	-1.6436	0.000892905	Down		AC093668.3	-3.0722	13.3956	3.18e-11	Down
ABCB5	-2.89232	-2.72036	0.00138568	Down		MIR429	3.94992	15.1396	0.000809861	Up
HOXA11	-3.59396	2.84856	7.7e-11	Down		MIR210	3.18347	13.6083	0.0285089	Up
MEOX1	-4.30255	1.26842	1.05e-19	Down		MIR25	2.12222	15.6932	0.000716562	Up
THSD7A	-3.41583	0.756589	2.14e-09	Down		MIR200A	6.59275	13.7995	0.00108997	Up
ACSM3	-2.09528	2.34195	0.00416543	Down		MIR548AA1	4.6905	12.3446	0.00629566	Up
TMEM98	-2.16533	5.0737	0.000145729	Down		MIR200B	5.79779	13.1423	0.00899249	Up
ABCC8	-2.97421	-1.79973	0.0037492	Down		MIR196A1	5.43748	12.8685	0.0283262	Up
CACNA1G	-2.11201	0.72691	0.00221233	Down		MIR4635	5.26601	12.742	0.026932	Up
TBXA2R	-2.45521	0.770321	4.4e-08	Down		MIR4258	5.36058	12.7977	0.000448125	Up
AC005747.1	-2.37294	4.06398	7.35e-06	Down		MIR4653	4.09541	14.3602	7.49e-05	Up
CD79B	-2.79934	1.88424	9.56e-07	Down		AP001205.1	3.244	13.1741	0.00163533	Up
SCN4A	-2.61099	-2.33915	0.00409293	Down		MIR3942	2.79783	12.3778	0.0349882	Up
REV3L	-2.44421	4.58158	4.77e-14	Down		MIR3153	4.8321	12.4408	0.00807684	Up
HHATL	-2.1068	-3.18195	0.00992724	Down		MIR4664	4.73611	13.7713	0.00121457	Up
IFFO1	-2.13268	2.88812	1.68e-07	Down		MIR3176	5.76102	13.1082	0.00237168	Up
SEMA3G	-2.80088	2.16719	1.46e-09	Down
FYN	-2.21728	4.71295	4.28e-06	Down		Differentially expressed lncRNAs
DCN	-4.5957	7.25912	1.07e-22	Down		gene_id	logFC	logCPM	PValue	Change
IGF1	-2.30301	2.0246	0.011002	Down		IGF2-AS	-2.15736	4.58167	0.0117754	Down
ATP1A2	-4.05329	0.34039	2.12e-07	Down		KIAA0087	-4.1707	4.00695	6.14e-05	Down
ZNF582	-2.9917	-0.316515	2.79e-08	Down		AL136982.1	-2.04871	4.06356	0.0024238	Down
HGF	-2.26219	1.84841	0.00468072	Down		ZNF667-AS1	-2.41188	8.93517	0.00176215	Down
ADGRA2	-3.48758	3.83661	5.08e-14	Down		MIR202HG	-4.08773	2.37113	3.7e-07	Down
SAMD4A	-2.44462	3.84486	9.71e-07	Down		MIR1-1HG-AS1	-4.09058	5.08266	3.72e-11	Down
NRXN3	-4.33507	0.987179	1.19e-09	Down		C9orf106	-2.01311	3.96173	0.00519277	Down
FHL1	-5.3061	4.66046	7.92e-33	Down		LINC00670	-3.2604	2.38988	2.93e-05	Down
HSD17B6	-3.15737	2.43923	5.53e-15	Down		ACTA2-AS1	-5.16918	6.83126	2.26e-36	Down
VIM	-2.65997	8.62575	5.4e-09	Down		WDFY3-AS2	-2.08974	7.24538	8.85e-07	Down
ARHGAP31	-2.11571	3.61605	1.26e-07	Down		LINC00334	-2.26815	2.91965	0.000313723	Down
GAB2	-2.33406	4.00433	6.68e-08	Down		WT1-AS	-4.81055	6.58914	5.4e-13	Down
EFCAB1	-2.4345	1.03469	0.00405248	Down		COL18A1-AS1	-2.01718	2.81026	0.0205546	Down
TIMP2	-3.15679	7.54053	1.48e-14	Down		LINC02610	-2.5281	5.48234	3.96e-05	Down
OTC	-4.65629	-3.64413	5.77e-06	Down		SPAG16-DT	-2.52562	3.08264	5.22e-05	Down
CYP46A1	-2.86507	-1.2055	4.87e-08	Down		SERTAD4-AS1	-2.44774	8.33319	1.4e-05	Down
FLT4	-2.84484	2.41448	8.46e-13	Down		LINC02731	-2.92155	4.29023	9.12e-07	Down
EPHA3	-2.08561	2.01785	0.0199076	Down		AC092384.1	-2.53757	2.95835	0.00140315	Down
PREX2	-2.405	2.06221	0.000369037	Down		AC134312.1	-2.97207	3.10778	1.11e-06	Down
ANO2	-2.41618	-0.12325	3.9e-06	Down		LINC02716	-2.51472	3.86567	1.48e-05	Down
ARHGAP6	-4.34805	1.05562	1.31e-20	Down		AC007608.1	-2.2961	3.28858	0.0293011	Down
LMO3	-3.64917	2.64677	3.31e-06	Down		AL592528.1	-3.72979	2.79234	0.000107291	Down
ELN	-2.04598	5.74689	0.0120794	Down		AL034376.1	-2.45217	3.18729	0.00491113	Down
PTGER3	-7.2588	1.99412	2.37e-74	Down		LOH12CR2	-2.21976	5.98314	1.01e-08	Down
ALX4	-3.01962	-0.388367	0.00256996	Down		AL359555.1	-2.48576	2.39062	0.0201778	Down
METTL24	-3.63996	-1.47139	5.22e-06	Down		MEG3	-2.43505	10.2299	0.000318163	Down
NRIP2	-2.98873	1.52418	3.24e-19	Down		MIR99AHG	-2.33243	8.77478	0.00156709	Down
CBLN4	-2.72039	-2.59513	0.0150352	Down		LINC01139	-2.51303	8.1281	0.0100992	Down
CHRDL2	-6.57192	2.07348	1.19e-38	Down		C1orf229	-3.17064	4.25159	3.3e-08	Down
KCNH2	-2.68222	2.74314	0.00140026	Down		LINC01778	-3.50379	3.61207	3.39e-06	Down
CCDC85A	-4.81598	-1.52032	2.67e-16	Down		MEG9	-2.46655	4.52169	0.000814293	Down
PHF21B	-3.07567	-0.705672	0.000111636	Down		AL731537.1	-3.31047	2.42587	0.00018675	Down
ATP2B4	-2.1924	7.50476	1.88e-11	Down		AC005165.1	-4.53835	4.26792	3.9e-09	Down
PSD	-5.1275	2.60245	1.05e-62	Down		CACNA2D1-AS1	-2.51793	2.22454	0.0232801	Down
CA11	-2.64406	3.88541	1.03e-09	Down		AL513217.1	-3.13557	3.24031	3.64e-06	Down
CCN5	-2.18909	3.04522	0.0141621	Down		AL603910.1	-2.04405	3.63302	5.32e-05	Down
CDON	-2.66882	3.12915	4.4e-07	Down		AC010136.1	-2.77126	4.00849	0.000146146	Down
SNCAIP	-2.05256	3.54528	0.00186937	Down		EPB41L4A-AS1	-2.10174	10.5245	1.9e-09	Down
CALCRL	-2.90698	3.38535	5.55e-10	Down		SNHG14	-2.05891	10.4131	0.0012358	Down
GLP2R	-2.64202	-1.55075	0.0103431	Down		AC112715.1	-3.55836	3.10235	1.12e-08	Down
MYLK	-4.98925	6.04889	1.05e-33	Down		PHEX-AS1	-2.91558	2.62035	0.00461094	Down
SNAP91	-2.7054	-2.18124	0.00490426	Down		AC017104.1	-2.07048	6.04428	2.17e-05	Down
TBC1D1	-2.76507	5.89061	2.1e-31	Down		AC109309.1	-3.9607	3.07334	6.23e-05	Down
TIE1	-3.40464	3.33478	7.1e-23	Down		AC093425.1	-3.28566	2.62348	1.08e-06	Down
EML1	-2.28345	3.07464	1.06e-05	Down		AC025165.1	-2.62021	4.75658	6.44e-06	Down
PLPP1	-2.48169	4.52836	9.24e-12	Down		PCOLCE-AS1	-2.67236	4.51295	1.48e-08	Down
TRO	-2.04989	2.31196	0.00193704	Down		TMEM72-AS1	-2.61636	3.16335	1.5e-06	Down
SYT1	-4.71634	2.23898	2.23e-11	Down		AP001347.1	-2.67429	6.60369	6.88e-06	Down
NAV3	-2.98948	-0.0283848	3.75e-05	Down		LINC01266	-2.38491	3.66677	0.0425579	Down
PDZD4	-2.68113	2.01315	2.13e-05	Down		PGM5-AS1	-9.38879	6.09402	5.71e-64	Down
INPP5A	-2.12286	4.34619	7.99e-20	Down		LINC00092	-2.77979	5.72122	0.000110082	Down
REEP1	-2.36373	2.7294	0.000243611	Down		LRRK2-DT	-3.20869	4.89701	2.47e-07	Down
STON1-GTF2A1L	-3.88517	-3.57677	2.64e-09	Down		AC121247.2	-3.25903	3.60835	1.53e-12	Down
RASGRP2	-2.71082	2.10242	1.92e-09	Down		CADM3-AS1	-5.05719	5.10123	2.67e-18	Down
PYGM	-4.37075	0.0185948	2.25e-37	Down		FAM225B	-2.46182	5.37073	5.4e-05	Down
ADGRF5	-2.74504	3.22783	1.8e-10	Down		PTPRD-AS1	-4.5714	4.5225	1.8e-09	Down
ABCC9	-4.7947	1.35698	1.18e-26	Down		MEG8	-2.54731	3.25628	0.00236687	Down
MAOB	-4.04307	3.87968	3.63e-12	Down		AC004540.2	-2.27304	5.97908	0.00875904	Down
TGFBR3	-3.97605	3.94034	8.15e-18	Down		AL731557.1	-3.5124	2.55803	6.43e-08	Down
FGF10	-3.60624	-1.80649	2.2e-06	Down		AL109741.1	-2.6312	3.52017	1.36e-06	Down
CAMK2A	-3.581	0.147281	2.11e-08	Down		UBXN10-AS1	-2.66599	5.2112	0.00186348	Down
RPS6KA2	-2.09809	4.75885	2.85e-05	Down		AC092802.2	-2.55048	3.92451	5.43e-09	Down
LMCD1	-2.26916	4.60646	6.24e-07	Down		FGF13-AS1	-3.16862	2.60285	0.00126369	Down
CYBRD1	-2.81093	6.03816	3.89e-11	Down		AL583785.1	-2.52545	3.05487	0.00719595	Down
CDH19	-3.19766	-1.51959	0.000769102	Down		GAS1RR	-2.15731	7.13125	0.00188602	Down
RPS6KA6	-2.67504	0.562622	0.00512929	Down		AL031658.1	-2.97093	3.66433	8.25e-09	Down
LIMS2	-5.11629	3.8383	1.58e-55	Down		AL135960.1	-3.68421	3.39122	1.78e-15	Down
SPEG	-2.77671	4.37926	1.67e-06	Down		LINC01345	-3.78423	2.85637	0.0016415	Down
TRHDE	-3.11658	0.176293	0.000946545	Down		AL450332.1	-2.81652	2.53068	0.00138129	Down
CRMP1	-2.13161	4.039	0.000894115	Down		LAMA4-AS1	-3.56653	3.5711	4.66e-11	Down
MRVI1	-4.23341	3.41526	2.91e-28	Down		AL049569.1	-2.45043	3.12435	0.000120964	Down
FERMT2	-3.73999	4.47401	8.69e-17	Down		AL158055.1	-4.14589	2.44555	2.14e-08	Down
FRY	-2.61543	3.22853	1.82e-07	Down		LINC02848	-2.67469	2.51822	0.00204553	Down
SCARF1	-2.22841	2.64992	9.8e-11	Down		FAM66C	-2.36615	6.36108	1.5e-06	Down
WSCD2	-4.29687	0.52271	1.86e-08	Down		LINC00840	-2.97257	3.09896	2.1e-05	Down
TACR2	-2.84256	1.10085	9e-09	Down		LINC01359	-2.21137	4.50984	4.36e-06	Down
RGS11	-2.14099	0.782792	0.00541072	Down		AL451069.1	-2.92141	2.84842	0.00467797	Down
ACACB	-2.28393	3.95084	2.62e-09	Down		SLC8A1-AS1	-2.18797	3.90355	0.00828056	Down
MCAM	-2.47411	6.25331	2.56e-07	Down		AL162584.1	-5.61119	2.41207	1.3e-12	Down
NMRK2	-3.02618	-4.28018	0.000135051	Down		AC104667.1	-2.8295	3.18912	0.0016947	Down
CTTNBP2	-3.83322	1.77946	2.77e-09	Down		AL133346.1	-3.71073	3.29245	1.73e-08	Down
PPP1R12B	-4.07289	5.78766	7.72e-27	Down		LINC01985	-4.90537	2.31531	4.05e-16	Down
CAPN6	-2.19298	2.75738	0.0494662	Down		LINC01537	-2.09942	6.24846	0.0244252	Down
DCX	-3.14505	-2.14645	0.00509707	Down		AC018647.1	-3.76969	3.86085	2.95e-25	Down
ACTN2	-2.55993	-1.64509	0.00126885	Down		LINC01850	-4.15921	2.17409	2.18e-05	Down
NAALAD2	-3.23937	-0.0532659	1.45e-20	Down		FAM66A	-2.13216	3.18832	0.0107401	Down
FGFR1	-2.53584	5.5484	6.02e-05	Down		LYPLAL1-DT	-2.57169	3.60254	3.27e-06	Down
ITGA8	-3.18176	2.785	1.11e-09	Down		LINC00578	-2.51455	4.78808	0.000601305	Down
AMPH	-2.69671	0.463867	1.13e-05	Down		AL590226.1	-3.62191	3.55153	2.62e-15	Down
FAP	-2.28565	3.50239	0.000388478	Down		AL669970.3	-2.73092	2.4308	0.00240221	Down
ADCY2	-2.22447	1.56657	0.0242995	Down		AC023137.2	-2.07795	2.68429	0.0457185	Down
RBFOX1	-3.43676	-3.78228	0.000299703	Down		AL161457.1	-6.03732	2.30072	3.78e-17	Down
ADCYAP1R1	-3.22464	0.325476	0.000108607	Down		LINC01788	-4.81405	2.34374	1.29e-08	Down
ITM2A	-4.0755	3.24695	9.46e-23	Down		LINC01165	-2.72622	2.61305	0.000238191	Down
RUNX1T1	-4.24941	0.952672	3.66e-21	Down		LINC02587	-2.91547	2.31728	0.0101178	Down
FKBP7	-2.98108	2.61649	4.32e-17	Down		AL137026.1	-4.16736	2.90155	1.8e-12	Down
TNS1	-3.96023	6.1803	1.56e-29	Down		AC233976.1	-3.52287	2.39395	2.09e-05	Down
MOXD1	-2.57014	4.27532	0.000543424	Down		AC087071.1	-2.57574	3.66349	0.000136719	Down
KCNN2	-3.48801	-1.24723	2.2e-10	Down		LINC02829	-3.95983	2.8125	2.93e-10	Down
IGSF9B	-2.43961	-0.208057	0.00319347	Down		LINC00379	-3.62072	2.15268	0.000755401	Down
MEF2C	-3.38292	3.02006	7.42e-22	Down		SACS-AS1	-3.87456	2.41257	1.04e-06	Down
PCDHB4	-3.52505	0.232296	7.09e-09	Down		ACVR2B-AS1	-2.17524	6.79226	3.98e-07	Down
PCDHGA2	-3.78446	-1.1784	3.27e-15	Down		MBNL1-AS1	-3.39061	8.87123	6.34e-16	Down
PGR	-5.09852	3.8837	7.98e-14	Down		AL158071.1	-2.36147	4.05858	0.000259601	Down
TRPM3	-3.07717	-1.85042	0.000324931	Down		EMX2OS	-4.29919	9.82601	7.25e-10	Down
ABCB1	-3.82216	1.76593	5.95e-17	Down		LINC01840	-2.12205	2.3539	0.0418211	Down
EPDR1	-3.46205	2.79819	8.65e-10	Down		LINC02525	-2.84948	2.97395	0.0398337	Down
HSD17B14	-2.84341	2.19915	9.88e-10	Down		LINC02370	-4.15973	2.40616	8.21e-06	Down
MMP2	-2.28394	7.6089	8.98e-05	Down		AC092667.1	-5.34058	2.87467	2.5e-13	Down
GNAO1	-2.86021	2.21978	5.88e-07	Down		LINC01799	-4.7365	2.51102	2.95e-08	Down
REM1	-3.28403	0.355604	5.15e-10	Down		AC092162.2	-4.01504	3.45467	3.7e-17	Down
C3orf18	-2.69918	1.56663	1.91e-10	Down		AL139220.2	-2.38078	6.73699	1.86e-05	Down
CPXM1	-2.10251	4.51862	0.000581407	Down		DNM3OS	-2.99292	8.0206	3.56e-08	Down
HEPH	-2.7703	3.49017	4.76e-05	Down		AL391807.1	-3.83799	3.04953	1.06e-06	Down
LTBP4	-3.16741	7.02061	1.99e-19	Down		AC022395.1	-2.37638	2.88961	0.000364009	Down
THPO	-2.58027	-1.30674	0.000511917	Down		AC002451.1	-4.25889	3.01664	5.44e-11	Down
CHRD	-3.69406	2.82187	1.58e-12	Down		AL445426.1	-4.92274	2.65166	1.61e-19	Down
RAPGEF4	-2.26654	1.79901	1.49e-07	Down		LINC02613	-4.02012	4.54697	9.29e-16	Down
MAP3K20	-2.26094	6.02905	1.92e-13	Down		AC226101.1	-2.42641	2.39076	0.0144858	Down
SMPX	-2.62137	-2.9395	0.00758341	Down		AL590428.1	-2.071	4.56828	0.000556051	Down
ESR1	-3.53126	5.27926	2.5e-08	Down		DIRC3	-2.87425	5.40666	3.91e-06	Down
CD200	-2.5118	2.90373	5.73e-05	Down		LINC01354	-2.70199	5.62917	0.000357361	Down
CCDC80	-4.01701	6.8725	2.65e-15	Down		PGM5P4-AS1	-5.41055	2.71476	7.43e-14	Down
CMA1	-6.24468	-2.62697	1.06e-34	Down		LRRC8C-DT	-2.09274	5.74992	4.58e-08	Down
JPH4	-6.271	0.45617	1e-57	Down		AC093390.1	-3.72717	2.89742	2.19e-05	Down
SLC22A17	-2.43145	3.59052	6.8e-07	Down		RAP2C-AS1	-2.23804	6.82299	4.08e-09	Down
SH2D3C	-2.15686	3.38453	7.24e-09	Down		SEMA3B-AS1	-2.13815	5.60598	0.00317479	Down
SORBS1	-5.23461	3.96392	2.47e-44	Down		ST3GAL5-AS1	-2.08788	3.3051	0.0126581	Down
GADD45B	-3.09778	5.50023	2.1e-16	Down		AC092810.3	-2.39423	3.10242	0.0430249	Down
PALM	-2.9232	3.90947	9.18e-06	Down		CYP1B1-AS1	-2.23348	5.8018	0.000128312	Down
SERPIND1	-4.02496	-1.38317	3.17e-07	Down		CCDC144NL-AS1	-3.65227	7.24943	2.74e-08	Down
GGT5	-2.41181	4.16668	9.46e-07	Down		LINC00702	-3.47912	6.23105	3.69e-09	Down
LGALS1	-2.20733	8.01305	1.94e-05	Down		AC007743.1	-2.40479	5.84839	0.00425255	Down
TTC28	-2.44511	3.73025	1.93e-10	Down		FAM53B-AS1	-2.43361	2.85116	6.95e-07	Down
SLC5A4	-3.83982	-2.73111	1.6e-15	Down		LINC00028	-3.47162	2.46633	6.59e-08	Down
TIMP3	-2.61768	1.93409	0.000285859	Down		LINC01638	-3.19374	3.01658	7.72e-05	Down
CBX7	-3.02863	4.79593	3.7e-23	Down		AC011294.1	-2.54108	4.6268	0.00172087	Down
ACR	-2.81168	-2.78501	9.21e-08	Down		AC093326.1	-2.82608	2.92694	0.0328834	Down
CTSG	-4.99265	-0.50245	1.84e-15	Down		SLC26A4-AS1	-2.31484	5.53126	0.0107723	Down
CDKL1	-2.24379	0.701929	5.63e-07	Down		LINC01122	-2.0955	4.07358	0.0093202	Down
GALNT16	-2.5831	2.00277	0.00145176	Down		NRAD1	-3.15691	6.23788	0.00430735	Down
NFATC4	-2.75435	4.37927	9.18e-08	Down		LINC01765	-4.03809	3.20375	1.34e-06	Down
VSX1	-4.29343	-3.45352	2.12e-08	Down		AC004947.1	-3.10036	5.58582	0.000188877	Down
SEL1L2	-6.35876	-3.49718	5.43e-48	Down		LINC02599	-3.8464	2.92929	5.28e-12	Down
RASSF2	-2.18049	4.04576	3.21e-06	Down		AC107072.2	-2.39683	2.74718	0.000593216	Down
ANGPT4	-3.2175	-1.60708	1.77e-07	Down		AL157895.2	-2.06509	4.61784	0.00768827	Down
SNPH	-2.27697	1.86106	0.000239039	Down		CT66	-3.66102	2.49992	3.6e-05	Down
CCM2L	-3.57654	0.878349	5.6e-23	Down		JAZF1-AS1	-4.64925	3.70987	5.41e-31	Down
MYL9	-4.7925	7.37343	4.76e-31	Down		Z69733.1	-2.46177	3.56004	0.00107987	Down
BPI	-5.35686	-2.02972	1.4e-23	Down		MAGI2-AS3	-3.9611	8.29287	3.44e-20	Down
ZNF516	-2.33428	4.54795	2.76e-09	Down		AC053503.3	-6.77441	2.98931	4.42e-22	Down
MYOM1	-2.35449	1.44164	3.81e-05	Down		AL139339.1	-3.86663	3.77218	2.66e-17	Down
CHRDL1	-7.0782	2.03165	2.37e-33	Down		BNC2-AS1	-3.28877	4.14504	9.29e-07	Down
PAGE4	-5.91735	-2.25695	2.4e-09	Down		AC131097.3	-3.45365	3.35813	3.52e-07	Down
SRPX	-3.96483	2.30813	4.36e-12	Down		LINC01366	-2.00002	3.22157	0.0051424	Down
BMX	-3.08685	-0.297875	1.26e-05	Down		AL034405.1	-2.78612	2.7072	7.51e-06	Down
ZC3H12B	-2.90114	0.11571	2.07e-14	Down		AL022318.1	-3.22423	2.7968	7.53e-06	Down
KLHL4	-5.67584	-1.25149	2.82e-22	Down		AC105942.1	-2.31094	8.20007	1.29e-05	Down
PCDH11X	-2.36376	-3.23807	0.0221126	Down		MSC-AS1	-2.0407	8.06612	0.00126074	Down
SYTL4	-2.99847	4.24202	4.31e-16	Down		AL445183.2	-2.7464	2.8044	0.000362292	Down
ZDHHC15	-2.74331	0.133624	0.00127042	Down		LINC00484	-2.53471	3.35883	9.11e-05	Down
BEX4	-2.19247	4.44441	0.000949552	Down		SAPCD1-AS1	-2.15887	3.93324	0.000151696	Down
FGF14	-2.09219	-1.32725	0.010507	Down		LINC00298	-2.21923	2.60054	0.00772529	Down
HTR2A	-3.0131	-2.41845	0.000120014	Down		NEXN-AS1	-2.28059	3.86497	8.43e-06	Down
CAB39L	-2.46466	3.24894	1.87e-08	Down		AL136090.1	-2.28985	2.51234	0.0214773	Down
FLT1	-2.22822	4.70402	5.2e-08	Down		LINC01936	-3.68345	4.58911	4.13e-11	Down
MEDAG	-3.23537	2.06025	5.1e-07	Down		LINC01447	-2.05386	2.73931	0.0499762	Down
TSC22D1	-2.06102	7.62018	2.27e-07	Down		AL021408.1	-4.46008	3.12253	1.4e-11	Down
ZNF423	-3.25672	1.57935	4.84e-08	Down		AP001189.1	-2.62516	4.16595	0.000149294	Down
WFDC1	-3.11247	2.46882	3.77e-09	Down		AC074286.1	-3.97293	3.37944	2.26e-19	Down
CRISPLD2	-4.0723	4.85862	3.73e-25	Down		AC003986.3	-2.64225	2.6093	0.00957793	Down
FOXF1	-2.59022	1.88004	1.52e-06	Down		LINC01829	-3.48905	4.17873	2.07e-09	Down
ZP2	-2.9936	-3.9327	0.00289494	Down		LINC01563	-3.67719	3.21872	1.79e-05	Down
AQP8	-4.39557	-2.70248	2.47e-11	Down		HAND2-AS1	-6.45707	7.24804	4.59e-44	Down
SALL1	-2.57775	2.35047	0.00192031	Down		LINC01797	-3.17541	2.91362	0.00185053	Down
CORO2B	-2.70462	1.12792	5.55e-05	Down		NR2F1-AS1	-2.18078	8.54976	0.000254446	Down
RASL12	-4.5537	2.45963	2.21e-31	Down		Z99289.1	-2.05328	3.22406	0.00422971	Down
IGDCC4	-2.21276	0.879124	0.000114534	Down		LINC01358	-4.61905	3.7718	1.25e-21	Down
PDGFRL	-2.60132	2.49565	6.36e-06	Down		AL606807.1	-2.09229	4.76585	0.00161495	Down
CPQ	-3.22457	3.82002	4.35e-17	Down		LINC01497	-2.70205	3.06503	0.00942972	Down
SFRP1	-2.35976	6.1599	0.00327314	Down		LINC00211	-4.16606	2.58168	7.53e-13	Down
TULP2	-2.81193	-2.57705	8.44e-07	Down		AL035425.2	-3.18587	4.63071	0.00205209	Down
FCER2	-2.50269	-2.14976	0.000960349	Down		AC004543.1	-2.85759	2.85827	1.12e-06	Down
CLEC4M	-4.07043	-4.03448	4.58e-08	Down		NFIA-AS2	-2.62961	2.95536	0.000217525	Down
NOVA2	-3.34583	0.702453	8.53e-21	Down		LINC00844	-5.24713	2.53813	6.63e-13	Down
CLC	-3.59695	-3.1192	6.38e-05	Down		LINC01352	-3.49125	3.42218	4.89e-10	Down
PRX	-2.64242	2.37389	3.89e-15	Down		LINC01625	-2.67215	2.57254	0.00266519	Down
CLIP3	-4.2106	3.25762	2.01e-29	Down		CD81-AS1	-2.39725	3.97826	0.000183005	Down
MEIS3	-4.24432	2.4628	2.69e-26	Down		AL354863.1	-3.18006	3.65144	0.0337335	Down
SLC5A5	-2.05087	2.26	0.0407799	Down		CLRN1-AS1	-5.79812	3.04201	5.87e-25	Down
MAG	-3.51296	-2.80394	8.39e-05	Down		AC092691.1	-2.90896	2.60876	0.0232717	Down
SCN1B	-2.00936	2.02567	0.000350765	Down		HOXA11-AS	-2.32273	8.93818	0.000304452	Down
GRIK5	-3.31342	0.747472	2.66e-09	Down		ADAMTS9-AS1	-5.34121	5.53722	2.8e-22	Down
RUNDC3B	-4.39633	-0.21802	1e-25	Down		ADAMTS9-AS2	-5.76823	4.75346	1.1e-46	Down
RASA4	-3.12709	-0.962818	7.88e-14	Down		AL158847.1	-3.98401	2.75075	1.4e-08	Down
PTN	-2.19511	5.00832	0.010505	Down		AC109466.1	-2.69723	2.81234	7.47e-05	Down
CAV1	-2.37001	7.06392	0.000201741	Down		AC005062.1	-4.74301	5.52852	6.52e-31	Down
WNT2	-2.54305	2.68493	6.42e-05	Down		LINC01391	-2.30094	4.99052	0.00475907	Down
VIPR2	-3.15365	0.519251	1.14e-05	Down		AC087521.1	-4.95398	4.56679	1.07e-19	Down
CPED1	-4.33289	1.84997	1.64e-25	Down		LIFR-AS1	-2.13467	6.72895	0.000477754	Down
PCOLCE	-2.66073	5.28356	5.15e-08	Down		AC107959.1	-3.35382	5.86199	6.09e-24	Down
SFRP4	-3.34816	6.33909	3.33e-05	Down		IGFBP7-AS1	-2.8967	3.47021	2.92e-07	Down
MEOX2	-4.92614	-1.32997	5.53e-15	Down		A2M-AS1	-3.49384	5.96091	4.82e-23	Down
RARRES2	-2.67169	5.75673	1.32e-05	Down		LINC02447	-3.00225	4.81117	5.35e-12	Down
AEBP1	-2.26782	7.6958	5.35e-05	Down		AC083805.1	-2.01453	3.2566	0.00393707	Down
PRUNE2	-5.3993	2.58679	1.58e-31	Down		LINC02202	-3.79195	4.50798	3.74e-19	Down
OGN	-6.93746	2.18201	4.05e-37	Down		PPM1K-DT	-4.67301	3.96595	6.15e-19	Down
ASPN	-4.26071	3.42352	1.26e-17	Down		AC040168.1	-3.97304	3.12913	3.18e-08	Down
ECM2	-3.81057	2.12854	6.13e-20	Down		CACNA1C-AS1	-2.08866	4.07031	0.00049954	Down
MPDZ	-2.55832	3.32108	7.31e-06	Down		DNM1P35	-2.00611	5.91078	4.1e-06	Down
NPDC1	-2.14477	5.49502	7.13e-05	Down		SOCS2-AS1	-3.33105	7.62912	2.64e-10	Down
SH3GL2	-2.92048	-0.54721	0.00101326	Down		AP000802.1	-5.03598	2.95258	5.97e-16	Down
PTGDS	-2.11571	5.27344	0.00424387	Down		NR2F2-AS1	-2.64852	6.39117	3.37e-05	Down
ATRNL1	-5.09023	0.409025	6.06e-13	Down		AL160313.2	-2.17078	3.3149	2.69e-05	Down
RAB11FIP2	-2.33888	3.54826	7.44e-21	Down		AC023154.1	-2.49606	3.28988	4.17e-05	Down
CXCL12	-5.06479	4.29733	5.65e-32	Down		LINC02268	-2.37623	2.80482	0.00252966	Down
ACTA2	-5.9855	7.37007	7.67e-61	Down		MEF2C-AS1	-5.07915	4.23728	5.67e-36	Down
SORCS1	-2.41318	-0.824994	0.0140113	Down		FAM198B-AS1	-2.14515	6.84059	0.000691841	Down
LGI1	-4.41419	-3.45712	6.08e-05	Down		LINC01197	-4.44416	5.49825	1.48e-31	Down
CSF3	-2.39348	3.6864	0.0183518	Down		FGF10-AS1	-3.78246	2.29877	4.2e-06	Down
RGS9	-2.29055	0.825925	0.00028923	Down		AC010931.1	-3.11362	4.73906	1.86e-05	Down
ASPA	-4.58149	-0.47257	2.23e-15	Down		AC023794.3	-2.06413	2.99951	0.00208291	Down
P2RX1	-2.7712	0.706084	5.54e-07	Down		OXCT1-AS1	-2.15562	4.94234	1.47e-05	Down
ICAM2	-2.82303	2.10727	6.63e-10	Down		AC114284.1	-2.74841	3.86315	1.65e-05	Down
ASIC2	-2.74301	-0.942716	0.00665426	Down		AC114291.1	-3.83503	2.72226	8.26e-07	Down
CNTNAP1	-2.44557	3.05231	6.64e-10	Down		C1QTNF7-AS1	-2.75158	3.08928	3.85e-06	Down
SGCA	-6.28735	-0.234934	1.83e-61	Down		LINC01088	-2.04634	6.84583	0.0201324	Down
RND2	-2.02354	1.81798	0.00958317	Down		AC093523.2	-2.96719	2.41501	0.00122946	Down
HLF	-3.0931	2.90332	4.87e-07	Down		LINC01016	-5.37649	4.28849	1.71e-13	Down
EFNB3	-3.53626	1.13009	9.15e-08	Down		ADAMTS19-AS1	-4.12481	3.28783	0.000268794	Down
RCVRN	-3.47886	-3.10451	6.77e-09	Down		CARMN	-5.52031	6.63024	2.35e-44	Down
MYH1	-3.40171	-3.98764	2.44e-05	Down		LINC02147	-2.32709	3.22221	0.0479045	Down
PMP22	-3.4878	4.93418	3.2e-18	Down		AC007663.2	-2.42717	3.59934	0.00205298	Down
WFS1	-2.54234	5.21761	4.59e-13	Down		CACNA1G-AS1	-2.0866	3.74228	0.00337176	Down
SOD3	-3.65144	3.76567	7.92e-16	Down		LINC00989	-3.93536	3.30006	1.56e-10	Down
BST1	-2.40475	1.0361	2.15e-07	Down		AC105914.2	-5.79613	2.21859	7.93e-19	Down
ZBTB16	-5.5325	-0.727046	6.09e-28	Down		AC022424.1	-2.6641	2.93751	0.0135499	Down
TECTA	-2.04235	-1.14327	2.08e-05	Down		LINC02269	-3.32445	2.3306	0.00833844	Down
NRXN2	-3.42123	1.96161	1.53e-09	Down		AC025419.1	-3.32626	3.24174	4.04e-06	Down
CD81	-2.40846	8.44488	1.77e-14	Down		LINC02600	-2.79913	8.08529	0.000795644	Down
PTPN5	-2.04736	-1.66909	0.0459461	Down		AC017007.6	-6.64659	2.41201	3.69e-13	Down
VWF	-3.02016	6.53216	7.81e-16	Down		LINC02714	-2.46249	3.54396	0.0303445	Down
P3H3	-2.49597	4.55247	1.21e-05	Down		PITPNM2-AS1	-2.35349	2.70022	0.000493762	Down
LIN7A	-3.59528	1.11244	2.85e-08	Down		AC096751.2	-2.09028	3.36984	0.0186414	Down
ACSS3	-3.63751	1.74473	2.44e-07	Down		LINC02754	-2.05573	5.29042	0.00156949	Down
TNS2	-3.22046	5.10222	1.04e-26	Down		AC136475.1	-3.01746	5.9937	5.18e-13	Down
GLI1	-2.21268	0.633855	0.001065	Down		AC009812.1	-2.72126	6.17628	2.67e-08	Down
SLC6A12	-2.71837	0.957928	3.99e-05	Down		AP003548.1	-5.16523	2.56789	7.35e-15	Down
ART4	-2.82689	-1.65269	0.00196106	Down		KCNIP1-OT1	-4.48127	2.79434	2.2e-12	Down
MGP	-4.15296	7.0667	4.29e-17	Down		AC015909.2	-2.34729	3.13663	0.000342354	Down
RERGL	-4.9192	-0.568174	8.87e-12	Down		AC067817.2	-2.123	3.62434	7.1e-05	Down
ADGRD1	-5.19813	0.36985	1.34e-23	Down		AC104117.3	-2.78492	3.85777	0.000259021	Down
RIPOR2	-3.46102	2.70915	7.21e-15	Down		AC104051.2	-4.05751	2.4326	7.34e-06	Down
BACH2	-2.07536	2.08614	0.000290895	Down		AC011365.3	-2.40957	2.58636	0.00462219	Down
RBM24	-5.89751	0.226081	1.43e-33	Down		LINC02696	-3.05214	3.9488	1.34e-05	Down
CAP2	-2.4657	3.13981	1.36e-06	Down		NAV2-AS2	-5.96813	3.2198	3.59e-28	Down
BAG2	-3.11311	3.83604	7.12e-12	Down		AP001107.5	-5.33385	5.75607	3.31e-25	Down
RAB23	-2.8068	3.46507	9.92e-13	Down		AF186192.1	-3.11561	3.43958	0.000289559	Down
FHL5	-4.99556	-1.02957	6.15e-29	Down		NAV2-AS3	-2.68902	2.45483	0.00173081	Down
SOBP	-2.2015	2.30882	0.00283116	Down		AP004550.1	-2.83549	2.35815	0.0272489	Down
PACRG	-2.91638	-0.351978	0.000632673	Down		AP000662.1	-2.23836	5.6205	1.92e-05	Down
SMOC2	-5.19387	4.19366	9.69e-30	Down		AP000911.1	-3.07892	2.72999	1.16e-08	Down
PRPH2	-2.8755	-0.557276	1.99e-06	Down		AC084855.1	-2.79552	3.06916	1.4e-05	Down
LAMA4	-3.08025	5.061	2.45e-12	Down		AP001189.3	-3.51148	4.01404	1.08e-09	Down
C7	-6.455	2.69398	5e-24	Down		AC009806.1	-3.12447	3.59308	2e-11	Down
NME5	-2.45837	-0.118278	0.00964301	Down		AC136475.2	-2.22806	5.84529	2.91e-07	Down
SPARC	-2.13554	9.17785	6.58e-05	Down		AC103974.1	-2.53482	4.35935	7.05e-06	Down
PCDHB5	-3.54053	-0.197028	6.69e-08	Down		LINC02489	-2.27498	3.749	0.0460141	Down
PCDHB6	-2.73941	-0.802418	0.000544712	Down		AP000842.2	-2.55616	2.33288	0.0214333	Down
PCDHB7	-3.40099	0.532212	3.12e-10	Down		FAM66D	-2.78637	3.76555	2.73e-06	Down
PDE8B	-2.253	3.24365	4.94e-05	Down		MIR100HG	-3.36007	9.60282	2.24e-09	Down
PCDHB15	-3.50339	0.567642	1.31e-16	Down		AP001922.5	-2.34321	3.71758	2.17e-05	Down
THBS4	-2.49669	1.88037	0.000242552	Down		Z97989.1	-2.77832	6.34019	1.19e-15	Down
RASGRF2	-2.20321	1.87883	1.51e-06	Down		AP001922.6	-2.69132	3.5518	1.98e-08	Down
SLC27A6	-2.2524	-0.963805	0.0280248	Down		AP001528.1	-2.37074	4.95128	0.000548636	Down
AGXT2	-2.39162	-4.13595	0.0121995	Down		AC145124.1	-3.27184	4.27247	1.62e-10	Down
PRLR	-3.29412	3.33328	2.36e-05	Down		LINC01489	-5.2487	2.97025	3.36e-20	Down
LIFR	-3.56657	4.18695	3.41e-11	Down		CCND2-AS1	-3.38772	2.53333	4.18e-06	Down
DPYSL3	-2.46602	6.4732	0.000297904	Down		MRGPRF-AS1	-5.40863	3.46041	5.07e-29	Down
PDGFRB	-2.42459	5.99852	4.48e-07	Down		RERG-IT1	-4.51429	2.72413	3.67e-12	Down
BCHE	-5.09277	0.448593	2.47e-15	Down		AP002761.3	-2.22604	4.86148	2.64e-06	Down
EFCC1	-2.15667	1.18692	0.000828658	Down		AP001363.2	-2.90343	3.958	3.51e-10	Down
ZBTB47	-2.16479	3.74131	2.57e-13	Down		LINC02388	-4.36679	2.30301	3.06e-11	Down
SLC4A3	-2.01499	3.01116	0.00138678	Down		AC027288.3	-2.8989	5.50622	4.19e-07	Down
PDE1A	-3.67339	0.832344	1.05e-16	Down		LINC02823	-2.92205	2.81939	0.000836285	Down
TACR1	-4.45365	0.286374	1.29e-15	Down		AC044802.2	-2.87278	3.00489	6.4e-05	Down
IGFBP5	-3.36865	7.76823	5.76e-07	Down		AC079313.2	-2.01906	3.2743	0.00519773	Down
EFHD1	-2.54544	3.98773	0.000410763	Down		AC012085.2	-7.06596	5.1652	1.8e-44	Down
PLCL1	-5.13443	1.27831	9.81e-52	Down		AL117190.1	-2.1443	3.52593	0.0147157	Down
PARD3B	-2.47071	2.77951	1.93e-05	Down		AL355096.1	-3.027	2.23729	0.00545648	Down
PRRX1	-2.32618	5.49509	0.000154046	Down		LINC02207	-2.19419	3.66533	0.0012374	Down
TPSG1	-2.40173	-1.6418	0.0107095	Down		DIO3OS	-2.52719	8.99326	0.000770889	Down
PAPPA2	-3.14384	-1.25732	0.000901886	Down		FRMD6-AS2	-7.79713	4.64581	2.1e-45	Down
ANGPTL1	-6.73482	0.754615	8.57e-48	Down		AL121821.2	-2.64881	2.89288	0.00105111	Down
LEPR	-3.68607	3.07493	9.16e-21	Down		LINC02308	-2.2249	2.99934	0.023127	Down
RGS2	-3.33918	5.41376	7.66e-09	Down		LINC01579	-3.46801	5.23057	1.79e-06	Down
OLFML3	-4.21866	4.32428	3.18e-24	Down		LINC02310	-4.63539	3.42292	3.59e-10	Down
TNNI3K	-2.11334	-2.55525	0.0256951	Down		AL162511.1	-4.02932	2.46253	6.06e-06	Down
NR5A2	-2.35361	1.78765	0.00045271	Down		LINC02296	-5.86148	2.33769	7.34e-13	Down
AKT3	-2.86596	4.10702	6.56e-10	Down		AL049871.1	-2.66024	2.74502	0.000136956	Down
IGSF21	-2.3846	-0.265441	0.000105897	Down		AL135746.1	-6.88978	2.21564	1.44e-28	Down
KIF17	-2.30091	0.66706	1.44e-06	Down		LINC00639	-2.22581	4.77781	0.00120518	Down
PTCH2	-2.48921	0.765992	1.36e-07	Down		LINC00924	-4.84463	4.03202	8.98e-25	Down
CCDC181	-3.43934	-0.77134	2.66e-30	Down		AC087477.2	-3.78278	6.29451	1.73e-12	Down
MAN1C1	-2.12032	3.45909	2.12e-05	Down		AC109462.1	-2.17009	3.5727	0.0337395	Down
NRP2	-2.1854	5.78641	4.22e-06	Down		AC025431.1	-4.98015	2.63811	9.19e-19	Down
FILIP1	-4.41219	1.00129	3.24e-17	Down		AC090825.1	-2.80216	4.79048	1.56e-07	Down
CNR1	-2.06303	0.256664	0.0226178	Down		AC087286.2	-4.56171	3.11969	1.21e-20	Down
CCN2	-3.48713	6.88529	1.19e-10	Down		AC103740.1	-5.64019	5.14528	6.88e-34	Down
TCF21	-5.38032	-0.849953	6.86e-19	Down		AC027237.5	-2.39702	6.074	9.04e-09	Down
CASQ2	-6.26814	-0.742937	2.42e-45	Down		AC055874.1	-4.28974	3.62878	0.000466537	Down
PKD2	-2.97072	4.45312	1.35e-26	Down		AC078909.1	-2.65247	2.7128	0.000247093	Down
ABCG2	-4.75552	1.28633	3.91e-41	Down		CPEB1-AS1	-3.27244	3.16814	5.29e-08	Down
KLF9	-3.24923	4.71713	2.37e-17	Down		AC087477.5	-3.32282	3.07799	1.13e-06	Down
ECRG4	-5.18237	-0.418469	4.18e-15	Down		AC027237.6	-3.15592	3.11452	2.15e-10	Down
NR4A3	-3.91829	2.84999	1.73e-13	Down		AC084757.3	-2.57975	3.59547	0.000219827	Down
CNRIP1	-4.14524	2.01848	6e-30	Down		AC087516.2	-7.66401	2.56254	3.16e-40	Down
PRLHR	-6.69698	-2.96037	4.4e-17	Down		NR4A1AS	-2.68581	6.32201	8.71e-05	Down
SFRP5	-2.98546	-1.0271	0.0113562	Down		FIGNL2-DT	-3.23535	2.48199	0.000587098	Down
TEK	-3.79741	1.82546	1e-26	Down		AL049838.1	-3.97053	5.68109	5.58e-15	Down
GRIA2	-5.42979	-0.619945	5.49e-12	Down		AC093010.3	-2.90979	9.79408	1.06e-14	Down
MYCT1	-4.13608	1.39992	1.07e-38	Down		AC013565.1	-2.79586	3.04528	0.000198113	Down
PCDHB12	-2.47075	-0.0243526	1.29e-05	Down		AC104083.1	-2.34962	8.70864	8.27e-06	Down
ENOX1	-2.87401	0.579666	9.89e-08	Down		AC007541.1	-3.05987	6.39982	4.97e-12	Down
SMAD9	-2.0727	2.33258	0.00121011	Down		AC079148.1	-2.20943	4.54602	1.17e-08	Down
EGR1	-2.12818	8.1787	0.000290038	Down		AL353746.1	-4.85118	4.67435	1.1e-07	Down
GLT8D2	-2.73326	2.763	4.33e-08	Down		AC126773.4	-3.72401	7.24052	4.14e-25	Down
SOCS2	-3.06092	4.18589	8.48e-10	Down		AC110597.1	-2.00919	3.64526	0.0137074	Down
CLU	-3.22452	8.15536	2.07e-07	Down		AC024270.4	-2.55539	3.17125	2.86e-07	Down
ADRA1A	-5.02543	-3.44978	1.49e-09	Down		Z98885.2	-2.40527	3.0979	1.48e-05	Down
TBX2	-2.43919	2.92415	1.39e-05	Down		AC026471.2	-2.58272	4.88699	3.24e-10	Down
FAM117A	-2.12273	3.36592	2.76e-07	Down		AC012508.2	-4.08502	2.25914	1.52e-09	Down
TSHZ3	-2.4958	3.38512	2.38e-06	Down		AC025280.1	-4.03575	2.34675	1.01e-08	Down
KCNJ8	-3.98961	1.35973	1.12e-22	Down		LINC01229	-2.53222	3.8923	0.000205138	Down
ZSCAN18	-3.56153	2.91087	3.11e-10	Down		AC104072.1	-2.28569	2.23508	0.0486978	Down
PDZRN3	-4.70967	2.8849	6.53e-27	Down		AC005100.1	-4.09338	2.24673	0.000549271	Down
POPDC2	-3.62479	1.28043	1.77e-25	Down		AC005730.2	-2.38615	2.93095	0.00771176	Down
CRY2	-2.33427	4.59026	3.21e-26	Down		AC009166.1	-2.73317	2.5906	0.0134841	Down
FABP3	-2.91134	2.65406	4.64e-07	Down		AC093278.2	-2.84737	7.46105	1.02e-12	Down
SLITRK3	-6.21507	-1.6429	8.76e-16	Down		AP003071.3	-4.17618	2.57757	5.1e-12	Down
CPXM2	-3.74893	2.52613	2.71e-12	Down		AC110491.1	-3.19768	3.52901	0.00289356	Down
RASL11A	-2.46474	2.77936	1.59e-05	Down		AL161938.1	-2.54083	3.08196	0.0392691	Down
XPNPEP2	-2.68403	-0.859551	0.00311547	Down		AL162412.1	-2.0567	2.85178	0.00757801	Down
FMOD	-3.30168	4.96143	1.14e-10	Down		AC096921.2	-2.34495	5.67395	8.11e-07	Down
LDB3	-3.27715	0.993713	5.27e-07	Down		AP003071.4	-4.67546	5.77645	7.44e-24	Down
PTGFR	-4.88154	0.525786	2.59e-15	Down		AC100803.3	-2.27839	6.38456	0.00124353	Down
RAMP3	-2.84343	3.33955	2.88e-12	Down		AL158211.1	-2.73266	4.16972	5.44e-07	Down
TWIST1	-2.59304	2.76392	0.000127438	Down		AC174065.1	-4.03307	2.93686	8.4e-14	Down
GLIPR2	-2.05072	4.7	9.19e-06	Down		AF001548.1	-3.63656	3.56115	4.73e-12	Down
RECK	-3.51879	2.35434	1.65e-16	Down		AC068234.2	-2.41636	4.40995	0.000436561	Down
CNTFR	-2.32797	1.76475	0.0152217	Down		TMEM220-AS1	-2.05836	5.67759	0.000627741	Down
CALD1	-3.46653	7.20475	2.93e-19	Down		AC015908.2	-2.7747	3.0968	0.00450025	Down
NUDT10	-3.95709	-0.134555	1.52e-08	Down		HID1-AS1	-4.01616	3.03488	5.26e-23	Down
RASSF8	-2.76337	3.652	3.37e-09	Down		AP001094.1	-2.66897	2.48751	0.000540058	Down
SSPN	-2.97297	3.50095	6.45e-11	Down		AC015908.3	-2.52222	4.34493	5.62e-05	Down
NECAB1	-4.67456	0.650458	2.03e-19	Down		AC005291.1	-2.69785	3.229	0.000411101	Down
ADGRE5	-2.42935	6.20124	2.52e-08	Down		AC005725.1	-2.3354	4.48387	0.0170967	Down
ITIH5	-3.52188	3.61208	9.13e-09	Down		AC090844.2	-2.49186	3.25692	0.00117854	Down
MMP19	-2.6316	3.30789	5.34e-07	Down		AC011825.4	-2.46862	3.42409	8.58e-06	Down
NR4A1	-2.65961	6.1445	4.88e-05	Down		MIR133A1HG	-3.89142	3.06403	1.45e-20	Down
PDE1B	-3.392	1.01304	3.11e-16	Down		AP000894.2	-2.50679	3.47133	0.0135922	Down
PLP1	-5.09966	-0.707109	3.56e-13	Down		GATA6-AS1	-2.69296	5.15149	0.000147116	Down
RAB9B	-3.31333	0.577345	3.93e-07	Down		AC091588.3	-2.3057	3.0649	0.00483724	Down
NRK	-2.33162	0.407365	0.0144856	Down		AC129492.4	-2.48742	2.97981	4.98e-07	Down
C4BPA	-2.92072	4.12025	0.0213584	Down		LINC01532	-2.75711	3.12364	0.0230128	Down
FAM124B	-2.08543	-0.140434	0.00298992	Down		AC100793.2	-2.2045	2.99263	0.000981083	Down
GDAP1L1	-4.16346	-3.27322	1.26e-13	Down		AC006213.2	-2.43987	3.90633	0.00154908	Down
PTGIS	-6.4534	3.05218	1.7e-40	Down		AP001269.2	-2.46422	2.9013	0.000648616	Down
HIF3A	-2.47548	2.21308	0.00578456	Down		PCAT19	-2.45256	8.34745	4.45e-06	Down
NDP	-4.5845	-0.0731342	6.36e-10	Down		AC005746.2	-3.35284	2.9045	4.31e-12	Down
CRISP2	-3.5136	-2.26024	0.00547165	Down		AC005498.1	-2.63489	2.44585	0.00569973	Down
PTGER2	-3.04812	1.52124	1.31e-08	Down		ZNF790-AS1	-2.47399	5.81448	7.61e-05	Down
TEKT3	-2.56481	-2.01876	5.51e-06	Down		LINC01140	-3.39723	5.70623	5.51e-12	Down
MYH2	-4.66471	-3.74625	4.63e-08	Down		TBX2-AS1	-2.52465	6.03329	2.32e-05	Down
GRIA3	-2.41699	-1.06038	4.53e-05	Down		AC011481.2	-2.10035	4.21361	3.2e-07	Down
CD93	-2.84759	4.77695	2.53e-14	Down		AC008752.3	-2.59527	3.51097	3.63e-05	Down
MMP24	-2.13867	0.759954	0.000183212	Down		AC004637.1	-5.13878	2.9515	1.11e-17	Down
BPIFB1	-4.07657	7.24073	0.000584076	Down		AC002398.2	-5.69664	3.09991	4.83e-27	Down
F10	-4.84883	0.909824	5.33e-24	Down		AC005330.1	-2.48987	4.64216	0.00132106	Down
THRA	-2.31706	5.093	3.34e-13	Down		AC005180.1	-5.21088	3.68028	4.5e-20	Down
DACH2	-3.0946	-3.04694	0.00769612	Down		AC120049.1	-2.18726	5.99072	1.21e-05	Down
RHOJ	-3.79342	2.1944	2.21e-26	Down		AC005498.2	-2.63732	3.42155	0.000679761	Down
AVPR2	-2.59159	0.450579	0.000564672	Down		ZNF582-AS1	-3.6219	5.46511	3.87e-12	Down
ARMCX1	-3.34915	2.73931	4.37e-12	Down		AC021683.1	-2.27218	5.09862	0.0174395	Down
TMEM35A	-2.77269	0.607869	0.00408595	Down		AC005180.2	-5.57507	4.33676	2.48e-36	Down
ZC4H2	-2.95919	0.915032	2.12e-06	Down		MIR497HG	-4.08995	6.17532	2.98e-37	Down
RGS13	-2.18057	-1.44283	0.000564621	Down		AC007998.3	-3.17012	4.17283	1.34e-11	Down
OMD	-4.9463	-0.287124	8.03e-17	Down		AC138430.1	-3.53403	2.47013	7.54e-10	Down
MASP1	-5.86332	2.97096	1.74e-37	Down		AC008992.1	-2.88	2.48033	0.00123517	Down
PTPRB	-2.67754	3.83624	9.13e-10	Down		AC002546.1	-5.35899	2.4892	7.84e-21	Down
PLA2G5	-3.30948	-1.64679	2.63e-05	Down		AC025809.1	-3.68832	2.80799	7.79e-09	Down
KLF2	-3.55901	3.84235	2.88e-16	Down		LDLRAD4-AS1	-4.15947	2.64444	1.03e-06	Down
IL17B	-3.22074	-2.1235	9e-15	Down		AC011509.2	-3.4478	2.30201	0.000119626	Down
ZNF835	-3.9156	-1.25595	4.42e-13	Down		LINC01801	-2.23864	3.89856	0.00271639	Down
GNG11	-4.32652	3.48474	1.19e-39	Down		AC006116.11	-2.28767	2.84262	0.00506079	Down
SGCE	-3.10798	3.42764	4.06e-08	Down		AC010680.1	-2.81815	2.86044	0.000841468	Down
KDR	-3.78276	3.59238	4.08e-24	Down		AC123912.1	-2.72547	3.04391	0.00282258	Down
GNAZ	-2.714	2.48638	1.67e-05	Down		AC003005.2	-2.06271	3.06343	0.0215157	Down
MCHR1	-2.99869	-1.75031	5.38e-06	Down		AC123912.4	-4.18692	4.09509	2.16e-05	Down
FOXP2	-2.43078	2.58524	0.0029474	Down		AC027307.3	-2.39585	5.0439	1.99e-07	Down
FLNC	-4.46084	4.67263	4.41e-15	Down		AC010336.5	-4.31814	2.76603	8.72e-13	Down
CCDC136	-2.05332	1.24574	0.000204846	Down		AC011503.1	-5.04522	4.45595	1.81e-20	Down
HOXD3	-3.83943	-0.921841	2.17e-22	Down		AC022150.3	-2.4683	2.39147	0.0231513	Down
PDE11A	-3.42689	-0.524902	5.33e-06	Down		AC005498.3	-2.20903	4.90879	0.00167123	Down
CGNL1	-3.34148	3.56091	1.26e-08	Down		ZIM2-AS1	-3.67255	3.20639	7.76e-07	Down
DLL4	-2.07369	2.78481	4.97e-07	Down		AL031429.2	-7.63702	3.46861	1.21e-55	Down
ALDH1A2	-2.9648	4.13066	0.00043287	Down		AC026691.1	-2.1772	5.88455	6.11e-09	Down
ISLR	-3.08393	6.08391	2.23e-08	Down		AL136084.3	-2.4943	4.0747	8.08e-05	Down
PALLD	-2.45371	7.50668	4.06e-12	Down		AC093424.1	-3.07935	3.05463	7.54e-08	Down
ATP1B2	-4.54511	0.52925	1.25e-21	Down		AL023806.1	-2.38735	3.98786	3.47e-09	Down
ADCY4	-3.11224	2.63418	7.94e-17	Down		AL136141.1	-2.35013	3.18785	8.85e-05	Down
CDO1	-4.47799	-0.251337	1.56e-12	Down		AP003973.2	-3.31121	2.6913	4.73e-05	Down
FGF13	-3.42404	1.17545	6.76e-07	Down		AC106881.1	-3.016	4.52564	6.35e-05	Down
PRRG3	-2.96354	-0.499962	0.000313266	Down		AL355297.3	-2.04815	4.55502	4.75e-07	Down
KCNA5	-3.57221	-1.6722	5.23e-08	Down		AC078880.3	-2.36901	3.36097	0.000773644	Down
NXNL2	-2.04616	0.584404	0.0085241	Down		LINC02550	-2.073	4.25529	0.0120437	Down
STARD8	-2.93801	1.75214	5e-16	Down		AC104794.5	-2.03102	3.39924	0.00104677	Down
CNN1	-7.50603	5.39073	2.39e-76	Down		AC012603.1	-2.69705	4.39252	5.2e-13	Down
GADD45G	-3.06525	3.115	3.16e-09	Down		AC100803.4	-2.58379	4.82993	6.28e-07	Down
LRCH2	-3.85579	0.653909	3.85e-12	Down		AL583856.2	-2.21317	4.06035	5.76e-07	Down
DPP6	-7.17647	1.14607	2.79e-41	Down		AC005618.1	-2.92848	5.05421	3.3e-08	Down
PLVAP	-2.30822	5.6137	1.62e-09	Down		AC244517.1	-2.29496	4.48284	0.00921048	Down
USHBP1	-3.49895	0.515703	9.24e-24	Down		AC113349.2	-2.96552	2.47687	0.000806735	Down
MAS1	-5.40682	-3.43169	3.21e-26	Down		FGF14-AS2	-2.8575	6.1676	7.57e-06	Down
STK33	-3.19423	0.764069	1.45e-05	Down		AL139022.2	-2.37012	3.77514	1.73e-06	Down
EPO	-2.49926	-1.60097	0.000173534	Down		AL445309.1	-2.11173	4.82151	0.000195174	Down
IQCN	-2.24232	2.21692	0.000198941	Down		AP003355.2	-2.87113	2.49406	0.00148444	Down
HRC	-4.09663	-0.880188	3.92e-20	Down		AC107952.2	-2.2232	5.56764	9.52e-06	Down
SAG	-4.04148	-3.74029	1.96e-15	Down		LINC02664	-2.3574	2.78819	0.000132507	Down
GATA5	-3.51935	-0.814541	0.00124873	Down		AC104117.5	-2.56597	2.59597	0.00346997	Down
HABP4	-2.33918	2.83955	1.57e-10	Down		AL357078.2	-2.34602	2.99533	2.91e-05	Down
RGN	-3.44168	0.519719	1.14e-07	Down		AL021368.3	-2.04303	3.36299	0.00807092	Down
AKAP12	-2.99587	4.67016	1.4e-05	Down		LINC02538	-2.24836	3.55014	0.0182129	Down
SYNE1	-3.3037	4.21815	6.34e-18	Down		AC012511.1	-2.71904	3.03187	5.88e-05	Down
COX4I2	-2.15256	0.537985	0.00399648	Down		AC063944.3	-2.91861	3.33532	2.78e-05	Down
EDA2R	-3.25553	-0.272064	2.54e-07	Down		AC067750.1	-2.32463	7.07992	7.16e-13	Down
HIGD1B	-2.80939	-0.328014	2.6e-13	Down		AC092807.3	-2.48567	3.18043	9.3e-06	Down
SH3BGRL	-2.41736	5.94799	3.36e-08	Down		LINC02266	-3.70014	2.77682	1.01e-06	Down
SH3BP5	-2.54985	2.7125	1.94e-06	Down		AC245297.2	-2.05484	2.97649	0.00303154	Down
GALNT15	-3.28129	0.98488	5.33e-08	Down		AC147067.2	-3.3375	3.41409	1.5e-10	Down
LRRC4B	-4.03481	0.822813	1.17e-14	Down		AC019193.2	-2.75064	3.36452	9.71e-08	Down
AOC3	-5.25505	2.99085	2.37e-43	Down		AC010976.2	-3.18607	4.42089	7.79e-09	Down
RAMP2	-2.85346	3.47082	1.93e-14	Down		AL445423.1	-4.09394	3.4098	2.05e-13	Down
TMEM204	-3.09644	3.53741	1.79e-16	Down		AC135803.1	-2.80069	5.1485	1.41e-07	Down
MAP1B	-2.27087	4.58421	0.00102542	Down		AL365181.4	-2.60018	2.63149	0.00680578	Down
CKMT2	-2.076	0.153955	0.00235002	Down		AP000255.1	-2.02833	4.08144	1.74e-05	Down
RAI2	-4.63824	2.40283	1.52e-25	Down		AC020634.2	-3.91125	3.12357	2.9e-14	Down
RAMP1	-4.51114	4.62141	4.6e-18	Down		LINC01990	-2.98011	3.30713	1.71e-08	Down
SERPINF1	-3.16934	6.08399	7.86e-12	Down		AC069148.1	-2.1895	4.61855	0.00184658	Down
ENAM	-2.35577	-2.72473	0.0133907	Down		AL360219.2	-2.53714	3.64299	7.96e-05	Down
DLG4	-2.40144	3.10336	1.16e-07	Down		AL008718.2	-3.19719	3.53867	4.52e-11	Down
RGS22	-4.44827	-1.32268	3.51e-11	Down		AC027449.1	-5.6883	3.29936	1.41e-40	Down
MATN2	-3.47544	5.58739	8.51e-17	Down		AC005291.2	-2.72283	3.22285	0.000288664	Down
HSPA12B	-3.98455	1.7841	5.57e-40	Down		AC120498.8	-2.36164	3.32476	0.000647782	Down
SNAP25	-2.71545	0.65441	0.000883493	Down		AC011472.4	-3.85867	4.68595	4.1e-32	Down
HAPLN2	-2.9779	-2.1847	3.43e-06	Down		AC024337.2	-4.2404	4.81761	7.67e-15	Down
SYT11	-2.90916	3.43197	8.69e-12	Down		AC018755.4	-2.14924	4.84989	0.00137731	Down
BHMT2	-2.42293	1.24881	0.007249	Down		AC025162.2	-2.15546	3.74262	1.52e-05	Down
MYH8	-3.59532	-4.27302	1.43e-07	Down		AJ011932.1	-4.54545	3.33647	3.25e-12	Down
DCLK1	-3.6798	1.89958	3.73e-09	Down		AC080038.2	-2.78006	6.04639	1.87e-07	Down
SPART	-2.08725	5.15171	6.79e-08	Down		AC007671.1	-3.09424	3.00722	3.09e-07	Down
TRPC4	-6.23371	0.0809709	3.29e-84	Down		AC099521.2	-2.63693	3.12374	0.00355188	Down
STARD13	-2.44436	3.13033	4.98e-09	Down		AC005383.1	-2.59624	3.99713	1.08e-06	Down
TCEAL4	-2.90222	6.30784	1.45e-22	Down		AC048382.5	-2.69898	3.65852	6.17e-12	Down
BEX1	-3.68344	-0.246739	0.000202384	Down		AC027348.1	-2.2373	3.97372	0.00779025	Down
MYH11	-6.88067	6.83878	2.26e-56	Down		AC018529.1	-2.85671	3.46557	6.99e-06	Down
LARGE1	-2.17255	3.98941	0.000247249	Down		AC092111.1	-2.16538	5.68351	0.000877059	Down
GIMAP6	-2.76221	3.32206	2.75e-10	Down		AL445493.3	-3.29412	2.71888	0.000196445	Down
LYVE1	-4.8491	0.432503	3.79e-33	Down		AC008250.2	-2.81889	2.25485	0.0232381	Down
TEX15	-4.29209	1.03436	5.56e-05	Down		AC027682.6	-3.18171	4.8465	1.53e-14	Down
RNF122	-2.20643	3.37808	3.42e-12	Down		AL132822.1	-2.68147	3.96627	0.010914	Down
DUSP26	-3.8607	-1.14277	9.29e-08	Down		AC025271.4	-2.95876	3.32232	3.33e-05	Down
PEBP4	-2.52379	-2.77357	0.00121744	Down		AC092117.1	-2.17893	6.69376	2.71e-08	Down
CAMK1	-2.18642	1.76364	1.65e-10	Down		AC015922.3	-2.12402	7.92321	0.000975967	Down
CNTN6	-2.49266	-3.66234	0.00458788	Down		AL139351.1	-3.67977	4.25963	5.96e-07	Down
MEIS2	-2.76583	4.09839	3.15e-12	Down		AC120498.10	-3.78082	2.91344	1.12e-06	Down
TSPAN2	-3.89183	2.72446	1.08e-13	Down		AC012409.3	-3.69044	3.71922	1.04e-08	Down
GSTM5	-5.89965	1.15716	1.27e-47	Down		AC013553.3	-3.90039	3.59761	1.07e-17	Down
NGF	-3.10102	-0.30291	4.55e-05	Down		CEBPB-AS1	-2.50355	6.7176	1.03e-10	Down
SOX5	-2.42597	0.71222	0.000761274	Down		PGM5P3-AS1	-4.57898	2.98916	1.46e-06	Down
RERG	-4.97395	3.0715	1.83e-28	Down		AL392048.1	-3.16945	2.90787	1.49e-07	Down
DTNA	-2.81173	1.19803	2.91e-05	Down		AL031651.2	-2.75319	3.18028	2.66e-05	Down
TCN1	-2.32204	5.00743	0.0227246	Down		AL138960.1	-3.21097	2.84563	9.6e-05	Down
PDGFRA	-3.62032	4.1426	4.08e-13	Down		AL162574.1	-2.2906	2.30902	0.0396292	Down
ADAMTS8	-2.69483	0.868445	0.00289041	Down		AC092376.2	-4.20641	5.88138	1.85e-18	Down
ADGRB3	-4.81059	-2.3197	2.92e-11	Down		AP004609.5	-2.00215	6.73679	9.68e-06	Down
NT5E	-2.00124	4.92539	0.00666708	Down		AL158163.2	-2.28115	4.1148	2.02e-08	Down
ITGA7	-3.39967	3.48208	9.41e-15	Down		AC000403.1	-2.58944	5.79385	5.18e-08	Down
PPP1R1A	-2.52443	-0.284127	0.00245673	Down		AL121890.5	-2.58501	3.20434	1.13e-06	Down
SLC26A10	-2.6838	-1.9364	2.28e-06	Down		AL162426.1	-2.56647	2.76337	4.93e-05	Down
HTR2B	-4.75229	0.974816	1.64e-19	Down		AC025280.2	-3.50807	3.14681	2.23e-07	Down
ARMC9	-2.25563	3.19662	2.2e-08	Down		AC107204.1	-3.89139	3.89367	4.22e-13	Down
STAB2	-3.48917	-1.55675	6.19e-13	Down		LINC00891	-3.97736	2.8549	4.81e-13	Down
EDNRB	-4.0048	1.6253	3.43e-19	Down		LINC00467	2.30377	10.0411	0.000645709	Up
DGKB	-5.61236	-1.52805	3.08e-17	Down		C1orf147	3.17132	5.05661	0.00318836	Up
NACAD	-3.60228	1.23488	1.91e-13	Down		MIR31HG	3.48876	7.52848	0.0241659	Up
CHAD	-2.33371	1.04429	0.00294917	Down		AC020659.1	3.18729	7.02971	0.0457045	Up
SCN7A	-6.14087	-0.8716	6.1e-25	Down		LINC01106	2.69315	7.16294	0.00105886	Up
GYPC	-3.20142	3.34827	1.74e-13	Down		LINC02694	4.87773	3.40133	0.0252294	Up
TMOD1	-3.60125	2.65126	5.82e-09	Down		TYMSOS	3.40029	8.08828	1.91e-05	Up
ANGPTL2	-2.72195	4.70323	8.17e-10	Down		AP000679.1	3.1229	4.73564	0.0194504	Up
GARNL3	-2.45722	1.94455	1.41e-10	Down		AL162595.1	2.79044	6.94044	0.000740951	Up
ENPP2	-4.26597	3.89971	2.95e-25	Down		AC020907.1	5.77983	8.46677	0.00044302	Up
IL33	-2.05815	4.75407	0.015322	Down		C10orf91	5.25988	7.09532	0.00260888	Up
CCL21	-2.68143	3.64963	0.000733507	Down		LINC01559	5.23299	9.27224	0.0482135	Up
DNAJB5	-2.46012	3.86076	1.26e-08	Down		OGFRP1	2.71915	6.49128	0.000174556	Up
TMEM8B	-2.02189	3.7168	3.36e-07	Down		AC131971.1	3.52344	4.92116	0.0043024	Up
CAPN11	-2.22702	-1.32856	3.28e-06	Down		AC027601.1	5.1057	6.91304	0.00251788	Up
MGARP	-4.45377	-1.46789	2.5e-26	Down		AC091057.1	5.03141	10.7601	1.52e-14	Up
LRRC32	-3.19099	3.8511	2.66e-14	Down		LINC00319	5.62538	3.93276	0.0442317	Up
PI15	-4.80052	1.88783	3.4e-22	Down		C9orf163	3.08785	6.16646	3.69e-05	Up
FXYD6	-4.44339	3.83452	6.66e-19	Down		AC068631.1	3.15031	4.53764	0.0108087	Up
ARHGAP20	-2.87272	0.377584	2.4e-06	Down		GATA3-AS1	6.98613	5.06991	0.0170957	Up
THBS1	-2.77651	7.3632	2.37e-06	Down		AL157838.1	3.71827	6.13209	0.000116786	Up
ITGA11	-4.24776	3.97667	2.81e-17	Down		MDS2	2.66445	4.61834	0.0499467	Up
CYP1B1	-2.38739	4.09445	0.000684655	Down		KIAA1671-AS1	2.84832	6.39889	0.0255648	Up
EMILIN1	-4.0501	5.18596	4.95e-20	Down		TDRKH-AS1	2.03304	6.08775	0.0111262	Up
CALHM2	-3.04757	3.84457	2.26e-20	Down		LINC00449	5.18093	3.6037	0.00223653	Up
AOX1	-2.8437	1.67701	2.88e-05	Down		AC004988.1	3.6922	4.44798	0.0264051	Up
CDK15	-2.07113	-1.86005	0.000285214	Down		C6orf99	2.38232	6.13582	0.00726521	Up
SHF	-2.21004	2.42289	3.29e-05	Down		SLC12A5-AS1	3.36207	5.83082	0.0280879	Up
CILP	-4.24607	1.80069	1.33e-10	Down		LINC02783	5.55117	6.3132	0.0106014	Up
PCDH10	-2.07493	-0.872908	0.0274425	Down		PKP4-AS1	4.47929	6.89604	0.00412211	Up
NDST4	-2.40599	-3.72344	0.0466485	Down		LINC01123	2.68389	7.07548	0.00267277	Up
FGF2	-3.63783	2.30252	4.86e-10	Down		FAM201A	3.18841	8.30344	0.00278629	Up
MMRN1	-4.7472	1.77579	2.64e-21	Down		FAM83A-AS1	8.41068	9.39893	0.000284726	Up
ENPEP	-4.11791	1.98728	8.68e-21	Down		AC005863.1	8.07269	6.07004	0.040891	Up
SHISAL1	-4.57118	2.45898	1.14e-17	Down		CALML3-AS1	6.48487	10.0615	0.00177643	Up
PRICKLE1	-2.27865	1.9794	4.46e-05	Down		CHKB-DT	2.01175	6.74575	0.0118246	Up
RBP5	-2.2612	1.87782	5.01e-06	Down		AC108134.1	4.58244	8.30358	0.000151257	Up
PIANP	-4.40727	0.710492	1.04e-16	Down		FIRRE	3.26653	7.61017	0.0410629	Up
PPFIA2	-2.75535	-1.80837	2.7e-05	Down		SLX1A-SULT1A3	2.05002	4.1774	0.00768189	Up
LUM	-2.72606	7.73767	1.8e-06	Down		LINC00887	3.05305	7.04322	0.0401424	Up
KERA	-3.20356	-3.5539	3.74e-05	Down		LINC02026	6.95993	5.04617	0.0001145	Up
DHH	-2.913	-2.25695	3.45e-09	Down		AC019077.1	3.51807	3.6477	0.0128182	Up
ACVRL1	-2.96088	3.72928	1.39e-15	Down		AC010168.1	5.59719	5.54005	0.00729299	Up
METTL21C	-4.04385	-4.1591	3.36e-08	Down		LINC00243	2.7285	4.54287	0.0134495	Up
NOVA1	-4.75634	0.105111	8.59e-19	Down		LINC01588	3.79144	8.1651	3.04e-06	Up
ARMH4	-2.06931	1.31327	0.000277691	Down		AC129492.1	4.11176	6.84073	0.0118682	Up
FBLN5	-4.1817	4.62409	1.14e-24	Down		AATBC	3.84215	9.30972	0.00247975	Up
FGF7	-4.94648	2.08858	8.43e-20	Down		AC011997.1	7.21325	5.27474	0.00127331	Up
TPM1	-3.44703	7.53893	1.04e-13	Down		AL590666.1	2.2594	4.14677	0.0392901	Up
CYP1A1	-5.13486	-2.48103	7.59e-12	Down		LINC02068	3.53734	5.03429	0.0111591	Up
NTRK3	-4.56985	-0.173956	8.86e-13	Down		AL441992.2	2.22278	8.83452	0.00062348	Up
MFGE8	-2.35963	6.48878	4.8e-08	Down		AL683807.1	2.70357	4.69017	0.0302736	Up
TGFB1I1	-3.76124	4.70302	3.88e-24	Down		AC009226.1	2.42986	4.26349	0.0412349	Up
MYOCD	-6.26631	0.586622	1.2e-39	Down		AL645941.1	5.32359	3.70331	0.00215587	Up
ABCA8	-5.54863	0.682995	1.53e-29	Down		AC091729.1	4.07373	5.45798	0.0445098	Up
ASXL3	-2.06734	-0.235594	0.0223089	Down		C5orf66	4.04745	8.47328	0.000273396	Up
ADCYAP1	-2.75577	-0.593681	0.00337721	Down		LINC00466	6.28999	4.46644	0.00583461	Up
GATA6	-2.84199	2.98148	1.51e-06	Down		LINC01133	3.25341	11.5049	0.0337298	Up
STAC2	-2.87865	0.813488	0.0014001	Down		AL023754.1	7.01309	6.63313	0.0437592	Up
IGFBP4	-2.43717	8.60236	2.4e-08	Down		LINC01527	8.72939	6.70081	0.0472256	Up
COL6A1	-2.36395	8.07125	2.02e-05	Down		AL139246.1	6.95269	5.04036	0.00214958	Up
COL6A2	-2.8904	8.22527	1.05e-08	Down		AC114489.2	6.6673	4.78868	0.0114362	Up
ADAMTS10	-2.01772	2.15679	0.000216854	Down		TMLHE-AS1	4.89458	3.39865	0.00385872	Up
CCN1	-2.69359	6.98396	4.73e-06	Down		TNK2-AS1	3.42248	4.89744	0.00182695	Up
SYPL2	-3.60537	-0.504408	2.44e-11	Down		AL451042.1	2.17335	4.85751	0.0444124	Up
GPR161	-2.64529	4.75893	4.34e-10	Down		LINC00885	5.34753	8.9266	0.00160555	Up
DPT	-6.10295	2.94951	7.99e-47	Down		CDKN2A-DT	6.45167	6.15861	1.36e-05	Up
RGS5	-2.57537	5.41655	2.26e-07	Down		EIPR1-IT1	3.56976	4.21618	0.0312766	Up
CTSK	-2.72945	5.52482	9.81e-09	Down		LINC00184	4.75959	5.23878	0.00704042	Up
ATP8B2	-3.16761	4.2675	2.06e-13	Down		AL645608.1	2.24578	4.67999	0.042187	Up
KCNN3	-3.52708	1.71235	1.27e-13	Down		AL512363.1	8.53153	6.51066	0.000575498	Up
LEFTY2	-6.34684	1.46572	3.08e-22	Down		AL603832.1	2.29078	4.94692	0.00386312	Up
ITPKB	-2.37646	5.53874	2.94e-13	Down		LINC00337	5.24299	6.4369	2.45e-05	Up
OSR1	-2.86704	1.87121	2.5e-05	Down		SLC9A3-AS1	2.08483	11.5957	0.0491552	Up
GDF7	-2.51113	1.68011	0.00196274	Down		LINC00618	2.43351	4.01537	0.0196115	Up
RHOB	-2.10391	7.81521	0.000104508	Down		AP001628.1	2.96955	4.25476	0.0108871	Up
ABCG8	-2.04217	-3.63131	0.032339	Down		CR786580.1	4.27911	4.24483	0.00455833	Up
ANKRD53	-2.38916	-0.879598	4.04e-07	Down		LINC01671	6.97475	6.67947	0.00453683	Up
AFF3	-3.42883	1.03042	4.75e-09	Down		AL354707.1	3.74846	7.45276	0.0220199	Up
GPR17	-2.6128	-1.99717	7.08e-05	Down		CYP4A22-AS1	5.56765	5.3645	0.000145694	Up
GALNT13	-3.16455	-1.40234	0.000114691	Down		AP000320.1	3.56334	3.67374	0.0193596	Up
GULP1	-2.31549	3.27892	0.000393089	Down		LINC02036	4.31255	5.93276	0.0135385	Up
FAM171B	-2.69621	2.20003	2.93e-06	Down		LINC01389	2.82392	6.36193	0.0155857	Up
ESPNL	-2.07731	0.370295	0.0129881	Down		MIAT	4.14553	11.0506	0.0186033	Up
CNTN4	-3.29519	1.1605	7.8e-08	Down		SATB2-AS1	3.13476	5.26067	0.0453812	Up
RBMS3	-2.38129	2.93121	2.56e-05	Down		AL354836.1	2.34031	9.54637	0.00171209	Up
GASK1A	-3.24661	1.02274	6.18e-07	Down		HAGLROS	2.9987	8.64716	0.0155575	Up
CSRNP1	-2.07627	5.21161	1.54e-07	Down		CYP4F26P	7.59646	7.22607	0.0019191	Up
ITGA9	-3.57736	2.91181	3.36e-13	Down		AC021028.1	5.07798	6.04474	0.000383521	Up
IL17RD	-2.89881	4.04081	5.31e-09	Down		LCT-AS1	5.22553	3.63835	0.0178144	Up
ZNF660	-3.03209	-0.113388	2.09e-08	Down		LINC00511	3.93975	12.0204	1.12e-06	Up
BOC	-2.90466	3.95271	3.18e-05	Down		Z98257.1	8.35583	8.254	0.00816432	Up
TMEM108	-2.26642	-0.433369	0.00831443	Down		AL161725.1	2.39179	4.62852	0.00823658	Up
AGTR1	-4.38135	-1.67402	1.16e-12	Down		AC092535.2	2.93525	4.65964	0.0277011	Up
TRPC1	-2.97777	1.93485	1.47e-08	Down		DLG1-AS1	3.88375	6.1952	0.000970049	Up
FAM86B2	-3.11694	-3.00598	1.04e-09	Down		HPN-AS1	3.53296	5.12277	0.0153368	Up
LPP	-2.49031	6.74961	6.76e-18	Down		AC099066.2	5.83334	5.6002	0.00813634	Up
STXBP5L	-3.02595	-0.164974	0.000697303	Down		Z94721.1	2.08899	4.25863	0.0118844	Up
SLIT2	-3.53672	3.01851	1.31e-08	Down		SOX21-AS1	7.10805	9.78218	0.000849642	Up
CORIN	-2.57056	0.231745	1.19e-05	Down		LINC01068	2.97766	4.15314	0.0487053	Up
SNCA	-2.96513	2.6778	9.29e-06	Down		AL358075.2	4.79872	4.64794	0.00173738	Up
ANK2	-4.17527	1.97347	1.18e-15	Down		AL590652.1	2.20624	5.24848	0.0460487	Up
PDGFC	-2.1318	4.3604	0.000184437	Down		AL590006.1	4.61107	3.23158	0.0226258	Up
GLRA3	-2.31926	-2.23498	0.0185439	Down		AC105935.1	3.45253	3.58883	0.0279217	Up
ADAMTS16	-3.74027	0.619702	1.47e-07	Down		AL160408.1	4.91464	5.83178	0.0272499	Up
CRHBP	-6.36752	-1.73463	8.72e-72	Down		PABPC4-AS1	2.94418	4.14514	0.0102486	Up
PAM	-2.07514	7.03126	1.33e-07	Down		AP000692.1	2.62988	5.43259	0.00268331	Up
MEGF10	-2.89441	-1.18081	2.47e-05	Down		AC004830.2	4.54465	4.46137	0.0151016	Up
ADAMTS19	-3.80343	0.406063	0.00083532	Down		AP001610.2	4.93204	4.793	0.00533755	Up
C1QTNF2	-2.04991	1.50371	0.00103341	Down		AL929236.1	3.68101	3.78941	0.0119586	Up
KCNMB1	-5.581	2.65208	3.89e-59	Down		AC006460.1	3.47544	3.63089	0.0478825	Up
DAAM2	-2.98505	2.19154	4.26e-07	Down		AC004837.2	2.88055	4.08831	0.018865	Up
HMGCLL1	-3.44392	-2.88156	0.000619633	Down		LINC02577	6.91618	7.66799	0.0128839	Up
PRSS35	-2.97481	-1.37458	0.000266921	Down		Z69666.1	2.13498	3.25534	0.0288072	Up
CLVS2	-7.04963	-2.71308	2.74e-27	Down		AL591806.1	6.75201	4.86388	0.000191317	Up
RSPO3	-5.29536	2.13127	1.92e-20	Down		AL450992.2	3.96288	4.97988	0.0172854	Up
VIP	-3.12834	-2.94457	1.34e-11	Down		AL445471.1	3.67545	4.81306	0.00129877	Up
DENND2A	-3.67348	2.51494	9.92e-12	Down		AC009495.1	2.16612	3.58005	0.0210087	Up
TMEM47	-3.44162	3.79499	1.57e-09	Down		AL133353.1	2.70009	4.82027	0.0141961	Up
DIPK2B	-4.42878	2.75453	7.88e-46	Down		AC046143.1	2.05002	7.25769	0.00824738	Up
LPAR4	-3.07759	-2.76693	3.91e-08	Down		AL139246.4	4.49178	5.06891	0.0217165	Up
ITGB1BP2	-3.76532	0.221967	2.13e-34	Down		AL512625.2	4.16861	4.1548	0.0120971	Up
TACC1	-2.66862	5.95365	3.23e-17	Down		AC068580.1	2.97195	4.96954	0.00609422	Up
SLC26A7	-2.32325	0.231554	0.0158819	Down		AC004975.2	2.69064	4.87914	0.0120397	Up
GSN	-2.6472	9.13736	6.28e-16	Down		UBE2Q1-AS1	3.6555	4.32851	0.000232408	Up
HMCN2	-3.08498	2.71625	1.84e-05	Down		TFAP2A-AS1	4.16911	7.25108	1.87e-07	Up
ZEB1	-3.85274	3.6499	2.12e-26	Down		AL590666.2	2.45036	7.50577	0.0378695	Up
FAM13C	-3.16965	-0.362803	4.63e-08	Down		LINC02800	5.07753	3.53433	0.0226202	Up
PAMR1	-3.20155	3.33783	1.46e-07	Down		LINC02028	2.94816	5.62728	0.0374999	Up
SERPING1	-2.07978	7.77712	0.000186225	Down		AL022316.1	4.66815	6.14161	0.0130115	Up
SLC43A1	-2.54991	2.33556	2.25e-06	Down		FEZF1-AS1	6.96807	9.05035	0.00129223	Up
CCDC81	-2.1691	-0.389914	3.64e-07	Down		EXOSC10-AS1	4.27572	6.18885	1.16e-06	Up
NCAM1	-6.30663	2.42505	5.07e-63	Down		AL031770.1	2.37162	3.38765	0.0337934	Up
P4HA3	-2.32348	2.14549	0.000169127	Down		AP000695.1	2.99108	6.99839	0.00699107	Up
ADAM33	-4.33792	2.54213	3e-19	Down		AC016949.1	2.31406	5.4724	0.00388735	Up
MS4A2	-3.17074	0.0872987	1.3e-07	Down		FOXD3-AS1	3.90757	8.72856	0.00561854	Up
ESAM	-3.03638	3.82047	6.63e-23	Down		MIR205HG	7.08527	14.535	0.000589531	Up
SCN2B	-4.65288	-1.68094	1.89e-12	Down		LINC02541	4.81963	7.49168	0.00313103	Up
TAGLN	-5.50355	7.70895	3.14e-43	Down		AC112484.1	2.60885	6.94938	0.00245418	Up
JPH2	-4.71269	2.55287	2.01e-18	Down		TBL1XR1-AS1	4.15761	2.9752	0.0456104	Up
KIAA1755	-3.39485	1.25681	2.59e-11	Down		BX284613.2	4.39025	4.47883	0.0400892	Up
CLEC1A	-2.67943	1.19806	7.18e-07	Down		LINC01305	7.34705	9.39987	0.00322591	Up
CTF1	-2.12641	2.95682	6.63e-06	Down		LINC02678	3.54855	5.97164	0.0178025	Up
ADGRL3	-2.34932	1.87482	0.00507566	Down		AC007285.2	2.65767	3.57523	0.00848135	Up
HNMT	-2.43092	3.7646	4.78e-06	Down		CLEC12A-AS1	5.48962	3.83004	0.0320492	Up
ADRA2A	-2.76599	3.03987	0.00010525	Down		LINC02595	4.18403	5.57886	0.004084	Up
GPM6A	-6.8565	-0.532235	1.43e-43	Down		DLEU2	2.29094	9.7978	0.000921298	Up
WDR17	-3.76656	-2.01603	1.83e-07	Down		LUARIS	6.5272	4.66393	0.0470535	Up
SPATA4	-2.14435	-3.42942	0.00980992	Down		AL354993.1	2.86153	4.64646	0.0479994	Up
DLG2	-2.63994	0.561121	0.000117848	Down		AC073342.1	3.08219	3.41999	0.0412082	Up
DIXDC1	-3.82161	3.0409	1.68e-29	Down		AC067945.3	2.16748	3.82104	0.0452236	Up
FOXO1	-2.42213	4.98211	8.37e-15	Down		AL031848.1	3.93335	5.27484	0.0134274	Up
ITPR1	-3.49744	4.08387	5.27e-23	Down		DARS-AS1	3.28471	7.56284	1.62e-05	Up
CACNA1C	-4.9683	2.44962	3.27e-42	Down		LINC02818	2.19384	3.62302	0.031469	Up
AKAP6	-2.72988	1.68054	1.33e-09	Down		EP300-AS1	3.14641	6.06857	0.0010873	Up
EPS8	-2.22269	5.2243	4.8e-05	Down		AL133230.2	2.57851	5.40366	0.0213794	Up
ANO4	-2.91046	0.179733	0.000277304	Down		DCST1-AS1	2.75704	8.24837	0.00041317	Up
EDNRA	-3.09684	3.70138	8.55e-10	Down		LINC02043	3.64853	4.84134	0.012829	Up
VENTX	-2.1248	-0.672101	5.82e-05	Down		GRHL3-AS1	4.36281	4.90044	0.00278074	Up
RNF144A	-2.02959	4.49544	1.59e-07	Down		VIPR1-AS1	3.26934	5.49601	0.0137025	Up
FLI1	-2.12183	3.53328	6.25e-06	Down		EMSLR	2.58562	8.59014	0.0198866	Up
SERP2	-3.77377	-0.208254	2.62e-16	Down		AL365436.2	3.66737	3.75026	0.0174994	Up
ZNF385D	-3.4838	-0.618156	3.71e-11	Down		IDI2-AS1	2.84385	4.0959	0.00293151	Up
SLC35F4	-3.29418	-3.03295	1.43e-08	Down		LINC01705	6.30514	4.47726	0.0387663	Up
GFRA1	-4.36954	1.75883	2.18e-09	Down		AC097717.1	6.16458	4.35854	0.000453799	Up
GLT1D1	-2.97017	-0.170124	6.39e-06	Down		AL590708.1	4.71857	6.01428	0.000305358	Up
KCNE4	-4.38725	1.41444	5.52e-23	Down		AL157400.2	4.79891	3.3455	0.034449	Up
ASTN1	-2.36839	-0.9309	0.0143261	Down		AL121832.1	4.61416	4.51957	0.0144898	Up
HSPB8	-2.02526	5.45178	0.000496776	Down		AC243772.2	3.69251	5.61734	0.00328077	Up
SPOCK1	-2.16864	4.01878	0.00253809	Down		AC008105.1	3.39697	7.12701	0.000189999	Up
GUCY1A2	-3.93806	2.3502	9.22e-19	Down		DHCR24-DT	3.37263	5.59198	8.07e-05	Up
GRIA4	-2.07323	-2.53889	0.0202046	Down		AC133785.1	7.26219	6.91683	0.000240815	Up
SPEF2	-2.26854	2.04676	0.00134601	Down		CHRM3-AS2	2.55822	6.08495	0.030658	Up
SPARCL1	-5.2212	6.80335	1.21e-45	Down		Z83844.2	3.62959	4.73501	0.000131597	Up
PRDM8	-2.79436	1.66726	5.84e-08	Down		AL445524.1	2.82184	10.1666	0.00523425	Up
RAB3C	-3.77363	-2.31655	1.05e-10	Down		AL138789.1	4.94803	5.74739	0.0239343	Up
STK32B	-2.47586	0.846422	0.00112009	Down		AP000695.2	3.96883	7.01579	0.000433574	Up
LGI2	-3.14224	1.92009	9.19e-05	Down		LINC01503	2.08008	11.5216	0.0313474	Up
BMP6	-2.01864	1.5142	0.00366145	Down		AC073529.1	2.03014	5.89493	0.000476345	Up
PTPRR	-2.03231	1.53451	0.0296798	Down		DEPDC1-AS1	2.91017	4.67198	0.00537421	Up
C16orf89	-3.36979	1.30623	0.000405315	Down		ACBD3-AS1	2.91724	6.1894	0.0118204	Up
PTPRD	-3.00044	1.5355	0.000335096	Down		LNCTAM34A	2.13904	8.23641	0.004925	Up
JAZF1	-3.1522	3.75189	4.21e-20	Down		C2CD4D-AS1	4.946	9.17435	2.83e-05	Up
PID1	-3.22265	2.56679	3.53e-07	Down		ELF3-AS1	2.15719	8.05985	0.00436592	Up
LGI4	-4.22133	1.67094	6.77e-33	Down		AL021392.1	2.41874	7.8049	0.00670064	Up
SEMA3D	-2.45513	1.10048	0.00531157	Down		SOX9-AS1	2.5701	6.27406	0.0323771	Up
THY1	-2.46922	5.75019	6.85e-06	Down		AC068580.3	2.43741	7.71245	0.00215772	Up
ROBO4	-3.34893	3.14508	1.19e-21	Down		MNX1-AS2	4.06212	4.65456	0.0271537	Up
ABI3BP	-3.59072	3.31589	1.08e-09	Down		AC009495.3	3.28014	5.54629	2.88e-05	Up
ANGPT1	-2.50057	0.854989	6.02e-05	Down		AL354733.3	2.18657	5.71577	0.00831426	Up
PRKCA	-2.06477	4.55825	1.46e-05	Down		LINC02154	6.1234	7.04945	0.0412348	Up
CEP112	-2.40267	2.37318	8.99e-07	Down		AC073046.1	2.31883	5.6144	0.0211205	Up
ABCA9	-4.31664	0.394067	4.99e-20	Down		AC073333.1	2.18438	3.61066	0.0421345	Up
ABCA6	-3.25053	0.510212	1.52e-11	Down		LINC01814	4.40894	6.66437	0.00173552	Up
ABCA10	-2.76863	0.75246	5.79e-08	Down		ASMTL-AS1	2.11967	9.0734	0.00116948	Up
PGM5	-6.98262	3.12394	6.01e-53	Down		AL354766.2	6.65377	8.79708	0.00228546	Up
PDLIM3	-4.68599	3.45843	4.94e-18	Down		AC019117.2	5.43839	5.23303	0.0412403	Up
PDE1C	-3.09528	-0.845007	3.18e-06	Down		AL109946.1	4.69781	4.58588	0.0372143	Up
JAM2	-4.85909	2.29182	1.77e-49	Down		ELFN1-AS1	4.81477	7.88559	0.0272104	Up
ADAMTS1	-3.80914	4.93504	2.88e-14	Down		AL445231.1	3.46736	6.32257	3.81e-06	Up
ADAMTS5	-5.7259	1.97592	7.29e-45	Down		AC091132.2	2.95677	3.79544	0.00961813	Up
FGD5	-3.09554	3.19302	7.45e-13	Down		SCAT8	8.57898	6.55699	0.00836148	Up
CYP2U1	-2.06328	2.4945	2.33e-07	Down		AL358115.1	3.08832	5.54947	0.00253938	Up
PIP4P2	-2.56442	2.10766	1.42e-08	Down		LINC00479	4.03779	5.7569	0.0228203	Up
FMN2	-3.81263	-1.69813	5.63e-05	Down		LINC01134	2.60185	6.23934	0.0133629	Up
MICU3	-3.44955	-0.062877	3.7e-08	Down		LINC02195	3.8196	6.3257	0.045817	Up
GNA14	-4.03008	1.15848	1.55e-13	Down		LINC01010	4.75597	5.93952	0.0223757	Up
MMP16	-2.2528	0.660921	0.00111348	Down		AL033384.1	4.85614	9.11675	0.00776635	Up
KCNMA1	-5.29923	3.65073	5.55e-36	Down		LINC01186	3.8879	5.42877	0.014513	Up
ADAMTS3	-2.45924	0.149048	0.000431841	Down		LINC00299	3.28858	5.19413	0.00489952	Up
ADAMTSL3	-2.00252	2.87562	0.00586747	Down		LINC00106	2.47151	7.3152	0.00311696	Up
TSPAN7	-2.92585	4.01282	9.89e-05	Down		LINC02827	3.57415	4.2537	0.0242767	Up
UNC5D	-3.8966	-1.41691	0.000130585	Down		AP003774.2	3.12925	4.98416	0.0142864	Up
FBXO32	-3.04869	5.83343	1.24e-14	Down		UNC5B-AS1	3.38631	9.09611	0.0310452	Up
ATP2B2	-2.16407	-0.40481	0.0153194	Down		AL590666.3	2.93717	3.76377	0.0377513	Up
SLC6A1	-2.21937	-1.05876	7.9e-05	Down		AP000251.1	5.94024	7.60029	7.04e-07	Up
RBPMS	-2.65904	5.36553	8.05e-09	Down		DYRK3-AS1	2.92811	4.14025	0.00560881	Up
TIMP4	-3.0232	-0.935847	0.000144364	Down		DGUOK-AS1	3.2736	8.76611	5.98e-05	Up
PWWP3B	-3.43709	1.8798	1.68e-07	Down		KCNMB2-AS1	6.82824	8.11976	0.0171224	Up
ERG	-2.32269	3.51584	1.03e-06	Down		LINC01679	2.47683	9.67003	0.0437984	Up
TSPAN18	-3.53037	3.44464	7.05e-09	Down		LINC01410	2.79465	8.04722	0.000764864	Up
CABP1	-2.94586	-0.98139	4.25e-09	Down		LINC02006	5.19861	4.96561	0.0340085	Up
RADIL	-2.8941	0.865089	3.97e-06	Down		AC002310.2	2.88282	4.15283	0.00475108	Up
EXTL1	-3.17645	-1.56981	7.94e-09	Down		LINC02004	2.67327	5.59779	0.0364799	Up
TRIM63	-4.66089	-2.39578	9.86e-15	Down		AC244205.1	4.28991	5.0093	0.0352543	Up
CLSTN2	-2.57887	2.39174	0.000395404	Down		CDKN2B-AS1	4.71462	8.89054	1.93e-07	Up
COLEC12	-3.60938	2.71409	1.6e-11	Down		AC104411.2	4.41296	4.33243	0.00153169	Up
GPRASP2	-2.78398	2.96384	7.8e-14	Down		AC123768.1	5.15924	3.5863	0.0103478	Up
KCNB1	-5.86019	-0.896663	6.4e-24	Down		AL627309.5	2.5031	5.06959	0.0158873	Up
ADAMTS4	-3.87747	3.98077	1.86e-17	Down		AC084864.1	5.62843	3.93258	0.00358217	Up
WNT9B	-4.07743	-2.99637	1.64e-07	Down		AC093904.2	7.53297	5.56731	0.000486131	Up
CSRP1	-4.0505	8.02845	2.44e-66	Down		LINC02657	3.91583	7.26271	0.0185625	Up
ACTC1	-3.88755	0.105418	2.3e-07	Down		AC004884.2	2.18521	3.61519	0.0364589	Up
STARD9	-2.43847	2.81453	2.53e-11	Down		AC096536.2	4.8714	5.43341	1.52e-06	Up
SPON2	-2.09302	5.50454	0.000106244	Down		AC093627.5	2.02655	6.44105	0.000469141	Up
FAM131B	-2.36086	1.37588	6.5e-05	Down		GK-AS1	2.36203	4.37307	0.0470059	Up
ZYX	-2.07633	7.71684	1.46e-10	Down		MNX1-AS1	6.7159	6.37796	0.00318251	Up
NPR2	-3.04557	2.53016	2.52e-10	Down		AC082651.3	6.22991	9.01824	0.0310115	Up
FNDC5	-2.80818	0.18812	1.55e-07	Down		AC091153.3	2.21366	5.14423	0.00339758	Up
ZNF208	-4.31966	-2.34	1.46e-14	Down		AC117394.2	4.57704	4.46202	0.00349585	Up
HIPK4	-3.68847	-2.50913	1.79e-19	Down		LINC02086	3.95627	8.31857	0.0224234	Up
AC020929.1	-2.21481	0.827678	9.48e-05	Down		MIR3150BHG	6.39583	4.55443	0.00333228	Up
PLPP7	-4.3655	-0.371485	1.71e-31	Down		ARNTL2-AS1	5.63937	3.94564	0.0111582	Up
PCSK7	-2.1535	4.44874	2.95e-11	Down		LINC02709	2.27687	6.35167	0.00976593	Up
PTH1R	-4.23453	0.200442	1.06e-18	Down		AC022075.1	3.82604	9.9284	0.0125874	Up
MYL3	-4.06226	-2.28137	8e-13	Down		CRNDE	2.94303	10.9862	0.000212192	Up
SCGB3A1	-2.84134	4.26509	0.017468	Down		AF233439.1	4.32479	4.85798	0.00717975	Up
COX7A1	-3.61368	1.97816	2.52e-14	Down		RRS1-AS1	2.47111	3.44468	0.025276	Up
KLHL10	-2.7323	-3.37933	1.21e-09	Down		PRR7-AS1	2.39491	5.62372	0.00240404	Up
CD300LG	-5.3684	-1.84006	1.74e-17	Down		AC138904.1	5.69243	7.22638	0.000258255	Up
GRASP	-3.58322	2.66326	5.41e-22	Down		AC100861.1	3.0518	8.78418	8.16e-07	Up
BCL6B	-2.90041	2.83408	3.6e-13	Down		PLA2G4E-AS1	5.3873	5.84673	0.00747151	Up
ITIH3	-3.83798	-0.420363	5.69e-14	Down		MIR210HG	2.10342	10.752	0.00725172	Up
TAL1	-3.35304	0.423073	2.71e-14	Down		CSTF3-DT	3.28322	4.41877	0.00458653	Up
SLC1A7	-3.21473	-0.0423001	0.000104698	Down		AC074194.1	3.49158	3.63942	0.0463292	Up
PLPP3	-2.7517	5.42894	6.34e-11	Down		AC114956.1	4.22551	6.00674	0.00708894	Up
SLC45A1	-3.72845	0.161624	1.09e-15	Down		LINC02014	3.15128	6.128	0.00548436	Up
SYNC	-2.82564	0.758291	1.03e-08	Down		AC023794.2	2.57697	5.56819	0.0152441	Up
MXRA8	-2.85703	5.40858	8.73e-09	Down		LUCAT1	5.40389	6.68235	0.00511622	Up
CCDC27	-3.16329	-3.75666	3.1e-05	Down		C5orf34-AS1	3.51825	6.80465	0.0189085	Up
NEXN	-3.70349	3.29294	1.59e-14	Down		AC106882.1	5.10918	3.55887	0.0152164	Up
ADGRL4	-3.32445	2.98587	2.53e-21	Down		LINC02100	3.13981	4.31085	0.0282769	Up
HFM1	-4.22448	-2.0211	6.49e-13	Down		AC108727.1	3.73371	3.79821	0.00408833	Up
CADM3	-3.70133	0.162271	2.39e-07	Down		AC012640.1	2.09901	3.56268	0.0283058	Up
DDR2	-3.7832	3.75872	2.79e-18	Down		AL691482.4	3.74324	8.71934	0.00502548	Up
SNED1	-3.21027	2.99748	3.78e-12	Down		AC008771.1	2.19042	9.79658	8.52e-05	Up
RFTN2	-2.4932	0.95508	6.92e-11	Down		C5orf66-AS1	7.7498	9.62873	0.000249239	Up
FRZB	-2.9996	3.2203	1.57e-06	Down		IRX4-AS1	8.15505	6.1504	0.0399569	Up
ACTG2	-7.33838	5.85756	8.13e-56	Down		AL033397.2	4.03702	4.67047	0.0386244	Up
NOSTRIN	-3.23472	2.23043	1.12e-12	Down		IL20RB-AS1	7.336	5.38631	0.00975213	Up
MSX1	-2.62203	3.4797	0.000842945	Down		AL589765.4	2.52893	6.33182	0.00670307	Up
C1QTNF7	-5.07289	0.20664	1.29e-21	Down		HOXC13-AS	6.43503	8.10154	0.00565589	Up
CDC42EP3	-2.34362	5.46011	5.81e-07	Down		AC008434.1	3.70087	3.76606	0.0150413	Up
GABRG1	-2.90189	-4.19951	0.0321614	Down		AC106795.2	3.33271	6.48322	0.00696293	Up
ANTXR2	-3.80411	4.72082	1.85e-19	Down		LINC00964	7.29525	6.98679	0.0107745	Up
COL6A3	-2.76485	7.91225	2.57e-07	Down		PVT1	2.03389	10.8675	0.0363271	Up
LMOD1	-6.43593	4.1695	7.98e-68	Down		AC025176.1	6.22319	5.97487	2.61e-06	Up
IGFBP7	-2.25514	7.63971	4.71e-07	Down		HOXC-AS2	3.62972	6.90838	0.00111111	Up
CCDC141	-2.15824	-1.6134	0.00045795	Down		AC034199.1	3.56227	3.69938	0.0236076	Up
TGFBR2	-2.40685	5.86507	4.86e-09	Down		RDH10-AS1	3.41393	6.59397	0.0162467	Up
PRICKLE2	-3.02929	3.07325	3.3e-12	Down		AC005674.1	5.39732	5.14628	0.0223948	Up
ADAMTS9	-2.63274	3.18732	2.26e-05	Down		LINC01303	2.68429	5.29217	0.0374201	Up
PPM1K	-2.95532	4.00851	1.35e-14	Down		AC009123.1	8.13453	6.13202	0.00234818	Up
PTX3	-2.04578	0.605594	0.0222687	Down		AC098869.2	6.01857	4.23939	0.00163765	Up
PCOLCE2	-2.79801	2.48638	0.000459258	Down		AC098851.1	2.44872	5.24171	0.0308014	Up
CXCL5	-2.49275	4.50545	0.0208318	Down		AC025171.3	2.51494	4.80455	0.00466073	Up
CPA3	-2.40303	2.76342	0.00032116	Down		LINC00589	5.8738	4.12672	0.0203149	Up
TM4SF18	-3.42836	1.44989	1.88e-19	Down		LINC01337	5.67677	3.96637	0.000786924	Up
TCF23	-7.95209	0.650995	1.3e-40	Down		LINC02236	3.22739	3.54041	0.0483993	Up
CLEC3B	-5.6583	1.23028	2.97e-68	Down		LINC00958	4.91596	11.055	0.000397812	Up
LRRC2	-4.12599	0.247202	1.64e-11	Down		LINC01094	2.20415	7.59164	0.011042	Up
KLF15	-3.69061	0.902327	9.15e-11	Down		AC092611.1	2.39333	5.35611	0.00396063	Up
HEYL	-3.33831	2.98965	5.75e-13	Down		AC096734.1	5.517	3.84999	0.044055	Up
EMCN	-4.94059	2.22469	1.58e-47	Down		AC092535.4	2.88336	4.19504	0.0375198	Up
SPRY1	-2.52686	4.43093	1.03e-06	Down		AC105339.2	2.67155	6.02091	0.000157893	Up
SCRG1	-4.40191	-1.61005	7.56e-14	Down		AP001574.1	3.5194	4.89964	0.0210643	Up
HAND2	-6.28891	1.50402	5.04e-47	Down		AC068228.2	6.48525	4.63186	0.00553152	Up
ASB5	-4.39117	-3.75627	3.59e-07	Down		LINC01932	4.80444	4.63346	0.021132	Up
GASK1B	-3.1063	4.07142	5.01e-13	Down		AP003469.2	3.76524	4.42458	0.00276462	Up
NPY1R	-4.00335	0.16982	9.25e-08	Down		AC083973.1	4.86718	5.8121	0.00213313	Up
NPY5R	-4.942	-3.85404	3.14e-11	Down		LINC02159	6.60288	7.46918	0.000849125	Up
RNF180	-3.5801	0.312396	2.51e-09	Down		AC012213.1	7.90918	5.91895	0.00316228	Up
HTR4	-4.03113	-3.81232	5.88e-10	Down		LINC02099	4.76082	4.64776	0.00309971	Up
CMYA5	-2.21229	2.81599	0.000409771	Down		CA3-AS1	4.50547	6.41655	0.00114081	Up
EBF1	-4.04362	1.61831	1.99e-26	Down		AC090579.1	2.68075	5.33489	0.00027158	Up
TXLNB	-3.50273	-0.223109	4.02e-14	Down		AC107959.3	2.6912	5.92262	0.0328435	Up
CITED2	-3.38014	5.16297	1.06e-24	Down		AP000424.1	5.68241	3.9778	0.0480061	Up
TMEM200A	-3.64412	2.48933	7.63e-14	Down		AC083841.2	5.95148	4.1893	0.0303676	Up
PI16	-7.07704	2.03076	3.88e-37	Down		LNCOC1	2.81741	6.717	0.000638653	Up
MYOZ3	-2.73664	-1.17359	7.29e-06	Down		AC007991.2	5.20875	5.21744	0.0410931	Up
GPR85	-3.10409	-0.196922	5.26e-11	Down		MAL2-AS1	6.77756	4.88527	0.000171231	Up
BMPER	-2.16371	0.750294	0.0243617	Down		AP001207.3	3.28075	6.41673	0.0341803	Up
COL1A2	-2.21609	9.83777	0.00046281	Down		AC009902.2	3.17685	6.43196	0.0149114	Up
DLC1	-2.99938	3.45085	1.22e-10	Down		AC068189.1	4.53474	3.177	0.0444437	Up
C8orf48	-2.29366	-2.09381	0.00265126	Down		AC007991.4	7.33825	5.38929	0.0137618	Up
SLC30A8	-3.20854	-3.46769	0.00082425	Down		AC022973.5	2.59664	4.64005	0.0108352	Up
GPR146	-3.06894	-0.386271	3.67e-15	Down		AC105219.2	3.34783	5.11265	0.0397426	Up
NOS3	-2.76638	2.72571	5.36e-12	Down		AC080023.1	2.51793	4.56455	0.0136528	Up
CA3	-2.24172	0.280223	0.000403204	Down		BBOX1-AS1	7.98517	8.81689	0.00223317	Up
OSR2	-3.80805	4.247	3.35e-26	Down		RASSF10-DT	5.72907	5.46615	0.00171101	Up
FREM1	-4.19528	1.65502	2.13e-09	Down		AC008750.1	3.28499	4.11784	0.00719875	Up
GEM	-2.94535	3.85847	4.18e-08	Down		LMNTD2-AS1	3.61442	8.64896	0.00121869	Up
NIPSNAP3B	-2.39205	0.527565	2.71e-09	Down		AF131215.4	4.67774	3.26966	0.036328	Up
MAMDC2	-5.37636	1.91741	7.18e-22	Down		AC105219.4	3.81484	6.57741	0.000133372	Up
SVEP1	-3.82565	3.21008	3.06e-16	Down		AC124276.1	5.83271	4.0935	0.0350991	Up
PTCHD1	-4.27605	-0.204352	6.58e-09	Down		AC136475.3	3.87797	9.99103	0.01263	Up
VEGFD	-5.68659	-0.81232	5.72e-46	Down		AC067930.4	6.64373	6.37083	7.82e-05	Up
HDX	-2.22215	0.182248	0.00140999	Down		AC010768.2	4.64073	3.24332	0.024944	Up
SLC7A3	-4.43689	-1.10847	1.37e-08	Down		OVOL1-AS1	7.06913	5.14515	0.000708246	Up
LRFN5	-3.13891	-0.374971	9.2e-06	Down		AC009652.1	5.08917	3.53836	0.0257291	Up
CFL2	-3.25103	4.48336	7.41e-27	Down		AC084125.2	2.13602	7.46576	0.00150015	Up
ZCCHC24	-3.89231	3.72998	2.5e-34	Down		AL049629.1	3.67488	4.78405	0.0187509	Up
PKNOX2	-3.31464	0.278112	3.12e-05	Down		AP000446.1	2.20933	3.28545	0.0399928	Up
DEPP1	-2.79758	5.24003	1.83e-09	Down		CSRP3-AS1	5.30013	3.68339	0.00103817	Up
AMER2	-2.08959	-3.57764	0.0281589	Down		AC108136.1	5.38369	5.18818	0.0178804	Up
DACT1	-2.63836	2.22183	1.8e-05	Down		SMILR	6.87765	4.9727	0.0149575	Up
UCMA	-2.82185	-4.0353	0.0340878	Down		AP002954.1	3.3174	4.01602	0.0464601	Up
VSTM4	-3.34904	2.83205	9.11e-10	Down		AC008750.2	3.52575	3.66314	0.0366928	Up
FRMD7	-4.95539	-3.05288	7.82e-11	Down		CD44-AS1	3.46114	6.77846	0.00704371	Up
DIPK1B	-2.06358	2.19001	0.00195909	Down		MIR9-3HG	6.63257	12.2371	1.9e-05	Up
JCAD	-3.9574	3.52926	4.07e-24	Down		AC006064.3	3.35084	4.08543	0.00605841	Up
SALL2	-2.09406	3.05747	0.00154096	Down		LINC00944	4.14767	6.96653	0.0363762	Up
HSPA12A	-2.00055	2.38812	0.000741256	Down		USP30-AS1	2.78692	7.566	0.0228834	Up
PDZRN4	-3.98121	-1.64459	6.07e-07	Down		AC006206.2	8.63323	6.60854	0.00295164	Up
CACNB2	-4.7969	0.241253	1.23e-58	Down		PPP1R14B-AS1	3.65044	8.55032	0.000468136	Up
HTRA1	-2.03132	6.62877	2.35e-05	Down		TMPO-AS1	2.78244	9.83196	9.46e-06	Up
JAM3	-4.09296	3.25471	2.33e-40	Down		AC068305.2	3.01186	4.23604	0.00656379	Up
CMTM5	-4.52318	-3.23444	1.66e-15	Down		AC079385.1	2.83938	3.19352	0.0371331	Up
GLB1L3	-3.33134	-0.887067	1.92e-05	Down		SCAT2	2.63027	7.14317	0.00016937	Up
FBN1	-2.42101	5.28327	4.86e-05	Down		KRT7-AS	3.81119	9.52246	0.0494579	Up
AVPR1A	-4.06074	1.29145	1.63e-19	Down		AC121757.1	8.54908	6.5274	4.91e-05	Up
CLMP	-2.87019	4.0454	1.2e-05	Down		DDN-AS1	3.88859	6.2911	0.000254587	Up
CYYR1	-3.49877	2.6262	1.77e-19	Down		LINC02416	6.09473	4.30451	0.00110267	Up
APBB1	-3.78393	3.45927	1.12e-19	Down		AC078923.1	7.08345	5.158	0.0262423	Up
ILK	-2.73809	3.27203	3.29e-17	Down		AC005841.1	3.1938	3.44679	0.0286561	Up
DCHS1	-3.26066	3.81007	4.83e-13	Down		LINC00592	4.88571	6.20745	0.0012491	Up
TUB	-3.26844	2.49273	1.86e-08	Down		AC012464.2	2.40241	3.42234	0.0205865	Up
RIC3	-2.4786	0.855047	0.000671565	Down		AC078778.1	2.64517	3.91493	0.010081	Up
TMEM130	-2.04508	1.01057	0.00452833	Down		AC068831.2	3.13293	5.58192	1.03e-06	Up
PRTG	-3.93709	-0.178046	9.05e-09	Down		AL139099.3	2.17358	3.5658	0.0489914	Up
MFAP4	-4.23682	4.88237	1.64e-14	Down		LINC00239	2.01017	6.16057	0.0206082	Up
ZCCHC18	-2.2245	-0.77099	5.44e-05	Down		AL583810.1	6.43995	4.587	9.65e-06	Up
ACSM1	-2.84277	-0.83747	5.15e-09	Down		AL139021.3	2.08275	3.18615	0.0469865	Up
BMERB1	-3.69611	2.95161	2.44e-15	Down		AL079303.1	6.72625	8.1422	0.00088006	Up
YPEL4	-3.0945	0.210774	3.42e-14	Down		HIF1A-AS3	2.85036	4.80889	0.00963326	Up
RBPMS2	-4.0485	2.03004	7.34e-15	Down		AL049874.3	6.81339	6.44558	0.038992	Up
GPR182	-3.73702	-2.70603	7.88e-17	Down		LINC01269	5.17658	6.85119	0.00781872	Up
GREM1	-2.17357	4.38457	0.00146145	Down		AL358334.3	2.97646	3.82384	0.0244405	Up
NYAP1	-3.11056	0.0151973	1.1e-07	Down		LINC00520	7.84109	7.44228	0.0180361	Up
CCDC178	-3.17574	-1.95307	4e-05	Down		AL355102.4	3.55506	4.64886	0.0413958	Up
MAP1A	-2.93783	2.83399	3.62e-09	Down		AL133153.2	5.04898	3.50916	0.00703908	Up
ISLR2	-3.044	0.663022	1.54e-06	Down		LINC02321	6.36592	6.21173	5.24e-05	Up
IGF2	-2.41755	5.89315	0.0009394	Down		AL132639.3	3.17228	4.36226	0.000239575	Up
RBFOX3	-6.29454	-0.948953	5.14e-69	Down		AL121790.2	5.59584	5.37817	0.0345754	Up
ART5	-3.46099	-0.767518	3.05e-06	Down		AL049869.3	3.15265	4.33572	0.00285922	Up
OR51E2	-3.49241	-1.83589	6.11e-07	Down		AC004816.1	3.212	8.66704	0.000280929	Up
PRRT2	-2.47533	1.03811	5.06e-07	Down		LINC02345	3.71141	5.76394	0.0109604	Up
CA4	-4.12067	-1.44206	4.4e-08	Down		LINC02323	3.45317	7.0963	0.0111461	Up
TUBA1A	-2.92257	6.45108	4.02e-10	Down		MIR4713HG	7.38858	5.43457	0.00179367	Up
ZNF610	-2.57462	0.0202797	0.000370205	Down		AC020891.2	7.35328	5.40242	0.0040658	Up
PPP1R14A	-4.49283	2.04744	2.44e-25	Down		AC015660.1	6.0067	5.76187	0.00661604	Up
PLIN4	-4.26221	2.32386	5.46e-15	Down		AC013652.1	5.98072	7.00099	0.00278035	Up
KLK4	-2.46956	-0.891993	0.00370236	Down		AC025580.2	2.85905	6.62208	0.0202175	Up
IGFBP6	-2.37551	5.15771	0.00166695	Down		LINC01833	10.2092	8.14948	0.0225365	Up
SOAT2	-2.77852	-2.04759	5.7e-05	Down		AC105339.3	2.43993	4.05278	0.014064	Up
TMEM88	-3.56568	0.745871	2.66e-16	Down		AC027243.2	6.5831	4.71738	0.0152063	Up
CYP7A1	-2.39526	-4.14513	0.00315059	Down		AC067863.1	5.17692	3.60279	0.0474019	Up
RAB3IL1	-3.60585	3.03746	1.37e-23	Down		AC106738.1	3.71038	4.87535	0.0259429	Up
BEST1	-2.08985	0.84134	1.44e-09	Down		AL163952.1	5.84187	4.10104	0.0279219	Up
PLAAT5	-2.68429	-0.523943	0.00364561	Down		AC092384.2	3.85406	6.85217	0.0303752	Up
NAALADL1	-3.20878	1.37437	4.75e-14	Down		AC106820.2	4.05471	4.06189	0.00437247	Up
SCARA3	-2.8771	5.66033	1.9e-08	Down		AC023825.2	3.60639	3.72709	0.0209698	Up
SCARA5	-6.08605	-0.337247	2.63e-25	Down		AC093249.2	2.25588	4.59641	0.0051435	Up
ACOX2	-3.71419	0.757021	5.07e-11	Down		AC092718.2	2.11173	5.01288	0.00108664	Up
FAM107A	-3.64836	3.55643	3.5e-06	Down		HEXA-AS1	2.09142	4.98499	0.00476162	Up
FILIP1L	-3.96352	4.34833	6.53e-19	Down		AC083801.2	7.19826	5.26188	0.0163262	Up
TNXB	-5.01631	3.1589	4.53e-37	Down		AP002761.4	4.11579	11.1074	0.000836688	Up
PHYHIP	-3.23523	1.57727	1.17e-08	Down		AL023284.4	3.48152	8.49356	0.000243508	Up
CAVIN2	-4.48399	3.16237	2.54e-17	Down		ATP2A1-AS1	2.64127	7.91357	0.00121345	Up
COL3A1	-2.01866	9.91979	0.00225118	Down		FAM157C	3.73633	6.32222	0.00271373	Up
DYNLRB2	-2.02362	-1.67499	0.0087188	Down		AC092681.2	3.06882	3.3377	0.0351056	Up
AXIN2	-2.28339	3.54312	0.00410834	Down		AC011374.1	6.62498	8.23012	0.00837415	Up
PKIG	-3.13494	4.39	2.19e-16	Down		AC009097.2	6.21548	4.4038	0.000302255	Up
HTR1E	-4.32427	-3.98085	0.000315045	Down		AC020658.3	4.23794	3.00927	0.0262876	Up
ATOH8	-4.51577	1.70549	1.19e-21	Down		AL445531.1	6.70723	4.82375	0.00372699	Up
ROR2	-2.55059	3.833	7.13e-05	Down		AC120498.4	5.06971	5.8648	0.0230019	Up
AR	-3.77384	3.42785	1.37e-08	Down		AC093520.1	3.53377	4.66752	0.00681667	Up
PARM1	-2.24785	4.63766	0.000592097	Down		AC109460.2	2.35851	7.0052	0.00597801	Up
FAM110B	-3.53658	1.11599	1e-09	Down		ADPGK-AS1	2.23457	4.22496	0.0226905	Up
IL13	-2.4321	-3.36064	0.000255924	Down		AC106886.2	3.64758	5.58015	0.000389171	Up
RSPO1	-5.75805	0.472997	6.22e-28	Down		AL133297.1	2.32047	3.38184	0.015572	Up
GCSAML	-2.46392	-2.20114	0.000397752	Down		AC100821.2	3.22779	3.47235	0.0162551	Up
KCNAB1	-2.82946	0.883142	1.24e-13	Down		LINC01633	6.62217	4.74948	0.00300585	Up
SHE	-2.82521	2.32604	3.22e-06	Down		AC004847.1	2.60795	6.70356	0.0261013	Up
NPR1	-3.41291	3.31014	4.8e-08	Down		AC244034.2	6.55841	4.6944	0.000871824	Up
SDC2	-2.66682	4.98296	5.72e-06	Down		AC036103.1	2.76787	3.63603	0.0142022	Up
ZEB2	-2.25626	3.86927	4.67e-08	Down		LINC01572	3.72542	6.68784	1.15e-05	Up
LDB2	-4.72463	2.90069	1.6e-47	Down		AC092718.4	3.43004	10.463	3.68e-08	Up
ZFPM2	-3.865	1.42957	3.7e-12	Down		AL512274.1	3.31605	10.0953	0.00497084	Up
MYRIP	-3.76455	0.742269	8.13e-08	Down		LINC02178	9.74931	7.69521	0.00843677	Up
KCNAB3	-2.69946	1.18667	3.05e-11	Down		AC093904.4	7.70862	7.3499	0.00017216	Up
RNF150	-3.12682	3.04018	1.45e-05	Down		AL049555.1	6.43571	11.7426	7.26e-07	Up
FAXDC2	-3.66353	3.20737	1.03e-17	Down		AC112484.3	2.51751	7.34562	0.0280205	Up
HSPB2	-4.54914	-1.08236	1.14e-29	Down		SPINT1-AS1	2.04498	10.5394	0.000643632	Up
EMX2	-4.33585	3.072	2.54e-09	Down		AL031058.1	4.02732	9.04431	0.000185049	Up
DCLK2	-2.61906	1.3892	3.31e-07	Down		AL031123.2	3.44281	7.5066	0.00634061	Up
DNAJC18	-2.3763	2.50512	2.27e-14	Down		AC007216.2	2.62612	3.6207	0.0394145	Up
LONRF2	-5.62688	2.15282	4.22e-18	Down		AC092142.1	3.37333	5.47122	0.0361607	Up
HSD17B13	-3.21072	-0.259975	0.000100129	Down		AC008870.4	5.66256	3.9586	0.00845346	Up
SGCD	-3.15931	2.03801	2.07e-06	Down		ATP2C2-AS1	3.99145	7.1971	0.000489328	Up
RASA4B	-3.43144	-3.26066	1.15e-12	Down		VPS9D1-AS1	3.78419	9.4692	0.000409334	Up
SYT9	-5.45251	-2.71437	4.44e-18	Down		AC108860.2	4.02727	8.14968	9.55e-07	Up
CYTL1	-4.75815	0.00330289	4.47e-19	Down		AC020978.4	3.83984	5.0693	0.00214673	Up
TRH	-5.08026	-0.977573	8e-09	Down		AC013391.3	6.53813	4.6779	0.0108237	Up
CAVIN3	-2.03911	4.38144	0.000124133	Down		TBILA	4.25303	8.07164	5.42e-06	Up
PDGFD	-2.77387	2.49866	8.33e-07	Down		AL137782.1	2.16417	7.19536	0.00776281	Up
S1PR1	-3.59617	2.88071	1.94e-23	Down		LINC02605	3.15219	6.23612	0.0178931	Up
PYGO1	-2.13036	2.60045	0.00221967	Down		AC007728.2	3.65374	5.1545	0.000904717	Up
GIMAP8	-2.93795	2.72469	2.44e-12	Down		AC093591.2	2.37478	5.29988	0.00720494	Up
KCNK3	-2.10644	1.72165	0.0146658	Down		AC027228.2	3.55447	7.36312	0.000140458	Up
PDE7B	-3.78031	1.47974	1.13e-15	Down		AL033527.3	3.43148	5.33117	0.000305898	Up
DSEL	-2.09674	1.58514	0.00206183	Down		AC007342.4	5.19213	7.99065	0.00174315	Up
MAP6	-4.1842	0.755015	3.07e-17	Down		AC005670.1	2.24204	3.3221	0.0399532	Up
ZIK1	-2.31863	0.26334	8.48e-05	Down		AC004706.1	3.29158	5.34906	0.00319868	Up
ANO5	-2.35507	0.555928	0.00759192	Down		AC116914.1	5.64125	3.94751	0.000474592	Up
BCL2	-2.51053	4.10278	4.28e-06	Down		AC004233.1	3.81512	3.99763	0.0479432	Up
KNDC1	-2.36499	1.45133	0.00480322	Down		CR936218.1	2.20056	4.46312	0.0197389	Up
ANGPTL7	-5.01556	-2.7321	1.72e-16	Down		AC009121.3	3.7749	5.67571	0.000906531	Up
PRND	-5.99977	-1.96766	2.4e-31	Down		AC007342.5	4.27856	9.01018	0.00473437	Up
KLF17	-3.73996	-2.95209	7.08e-06	Down		AC100791.2	5.97875	4.21078	0.019089	Up
ADRA1D	-3.31887	-1.03682	1.22e-06	Down		LINC01977	4.98169	5.97455	0.00192573	Up
SCG2	-3.29776	-0.0478777	1.52e-06	Down		AC015921.1	5.75227	4.03078	0.020019	Up
LAMB2	-2.18498	6.85303	1.29e-06	Down		AC124319.1	7.59772	5.6275	3.99e-05	Up
FRMD3	-2.05534	1.42073	0.000937494	Down		AC009121.4	2.23896	5.55042	0.0152494	Up
PRL	-4.03248	-3.20681	1.32e-05	Down		AC004584.3	2.98051	3.79985	0.020587	Up
ID4	-2.24226	3.96245	0.00057374	Down		AC006111.2	2.61752	6.26602	0.00173573	Up
GPR22	-4.57974	-2.67794	3.65e-19	Down		AC027763.2	5.11373	5.11135	0.0207154	Up
TPSAB1	-2.62116	3.21875	9.46e-05	Down		AC024361.3	2.78045	4.33219	0.00308669	Up
NEGR1	-4.05184	1.65971	6.33e-12	Down		AC003965.2	6.93815	5.02709	0.000903134	Up
CSDC2	-6.11081	1.43276	1.61e-49	Down		AC007639.1	5.46842	3.80909	0.00100563	Up
RCAN2	-3.09426	2.28859	2.41e-08	Down		SEPTIN9-DT	3.57953	5.82784	0.00499018	Up
MYOZ2	-4.37502	-3.23389	5.38e-12	Down		AP005230.1	8.91643	6.88194	0.00227217	Up
SYNPO2	-4.79587	4.68008	3.45e-21	Down		AC022211.2	4.10792	5.18128	0.000218696	Up
RSPH9	-2.03305	0.0768283	2.39e-08	Down		AP005899.1	2.75933	5.12932	0.0200545	Up
IL17D	-3.18408	0.0450785	1.75e-14	Down		AP000845.1	2.28401	4.69099	0.00107935	Up
TCEAL1	-3.3666	3.7566	1.58e-37	Down		AC080037.2	4.06461	7.1083	0.000794698	Up
RAB40A	-2.16643	-1.18526	0.00083207	Down		LINC02003	4.6622	3.25542	0.0294496	Up
SNTG2	-4.07769	-1.0502	3.25e-07	Down		AC016866.1	2.7075	5.69778	0.00278556	Up
EFEMP2	-3.15438	4.70808	3.3e-12	Down		AC024267.4	2.1655	4.30321	0.0197994	Up
PURG	-4.29263	-2.15861	8.17e-17	Down		DSG2-AS1	5.12246	5.64144	2.05e-06	Up
EGFL7	-3.51952	4.18631	4.77e-17	Down		AC145343.1	2.69208	6.68459	0.00238812	Up
NBEA	-2.06762	2.76292	0.0120951	Down		AC004687.1	2.66962	8.36322	0.0333642	Up
MRGPRF	-5.3791	3.15707	1.05e-44	Down		AC079336.2	2.68829	4.23915	0.00530407	Up
HPSE2	-5.54774	0.618799	2.11e-25	Down		AC129926.1	5.9278	4.17021	0.0487827	Up
BNC2	-5.56341	2.54099	7.16e-45	Down		AC099850.4	4.5549	8.50859	7.98e-07	Up
ADCY5	-3.03858	2.6912	2.89e-05	Down		AC010761.4	3.67676	4.43501	0.00301966	Up
ABCD2	-2.42489	-0.0742679	4.03e-05	Down		AC100778.3	3.31493	3.51588	0.00872524	Up
ZNF483	-3.20576	-0.99521	4.78e-12	Down		AP001099.1	6.45846	4.61175	0.0401264	Up
MMRN2	-3.34472	3.8876	1.93e-22	Down		AC022211.4	4.30562	5.34981	1.41e-05	Up
DAB1	-2.56031	-0.835801	0.00160167	Down		AC024267.5	4.45265	3.12897	0.0244967	Up
CCDC36	-3.29706	-2.20378	1.78e-14	Down		AC016888.1	4.19789	8.67061	0.000235628	Up
TMEM196	-6.2131	-3.36487	6.95e-10	Down		AC004585.1	2.65739	7.1428	0.021272	Up
PTPRM	-2.41511	4.24608	6.08e-05	Down		AC005324.5	2.28941	4.17654	0.0236576	Up
HSPB7	-6.29712	1.61439	1.19e-63	Down		NARF-AS1	2.73109	3.62275	0.0235176	Up
SUSD5	-2.05992	1.08316	0.00834821	Down		AL449423.1	5.97534	4.20367	0.00012331	Up
STAT5B	-2.05546	5.85313	9.18e-17	Down		AC021549.2	4.20852	4.14486	0.0320257	Up
AC013489.1	-2.45287	-2.51883	2.89e-07	Down		AC093484.4	2.55543	5.37315	0.0022626	Up
RAX2	-4.85821	-3.87002	4.3e-07	Down		DSG1-AS1	10.197	8.13664	0.0305375	Up
CD34	-4.06586	4.70573	1.12e-38	Down		AC005993.1	6.99134	5.07452	0.0460406	Up
CTSF	-2.48557	5.57725	1.87e-08	Down		AC008543.3	4.38266	3.09189	0.0177239	Up
MSRB3	-4.48595	4.02233	1.41e-23	Down		AC020911.1	2.29487	3.68907	0.00820001	Up
SELP	-4.18045	1.73113	1.09e-16	Down		AC092143.3	2.5564	3.89226	0.00653673	Up
EVX2	-2.34807	-3.19646	0.00397327	Down		AC005256.1	6.81328	4.91669	0.0162428	Up
PODN	-4.51415	3.48778	6.61e-22	Down		AC020663.2	2.36097	5.38869	0.0387584	Up
ABRA	-3.9865	-3.50048	4.09e-16	Down		AC015802.1	3.35794	5.3945	0.00634706	Up
ZCCHC12	-6.62962	0.627053	9.74e-38	Down		AC008735.1	3.0235	4.98485	0.00148351	Up
LINGO2	-5.47746	-0.455248	2.5e-11	Down		AC010525.1	2.04497	3.52131	0.0248795	Up
IGDCC3	-2.30676	-1.56809	0.0162431	Down		AC004490.1	5.98936	4.21917	0.0148645	Up
NPAS4	-4.35283	-2.50019	4.81e-13	Down		SCAT1	7.31835	6.96856	0.00035803	Up
TRAM1L1	-2.13241	-0.540298	0.00550747	Down		AC012615.4	5.30273	3.69377	0.00706459	Up
KY	-3.27592	-1.69988	9.23e-08	Down		AC011461.1	2.12455	4.81235	0.0084069	Up
SLCO2A1	-2.07172	5.15343	0.00159858	Down		AC011498.3	4.91825	3.42207	0.00975765	Up
PABPC5	-4.48926	-1.86997	3.32e-24	Down		ERVE-1	3.32441	5.62303	0.031519	Up
FZD4	-2.2547	4.09047	4.93e-05	Down		MAP3K14-AS1	2.31424	7.70696	0.00121553	Up
CD248	-2.66706	4.4891	3.67e-07	Down		AC008649.1	7.41494	5.46006	0.00731468	Up
ZDHHC14	-2.49826	3.59885	1.2e-16	Down		AC003070.1	3.1363	6.6227	0.00113259	Up
DES	-7.55651	6.09714	9.92e-56	Down		MIR924HG	5.05622	8.66939	0.000139189	Up
CADM2	-2.44772	-2.8656	0.0137382	Down		AC004596.1	2.29834	4.96757	0.000954298	Up
GAL3ST3	-3.00879	-2.06065	0.0148585	Down		CIRBP-AS1	2.19268	7.60893	0.000776015	Up
SCUBE2	-2.37408	2.96427	0.000758513	Down		AC090236.2	4.35829	3.08119	0.0444513	Up
ZNF25	-2.28654	2.86324	1.7e-21	Down		AC011446.1	4.69869	3.29215	0.0179884	Up
NR2F1	-3.01352	3.88824	6.49e-07	Down		AC002116.2	2.84168	6.9345	8.19e-06	Up
A2M	-3.1934	7.53551	1.55e-15	Down		AC024592.2	6.98942	6.69514	0.00480326	Up
KLHL38	-4.9558	-2.57601	2.34e-18	Down		AC008763.1	5.70025	6.96699	2.8e-06	Up
JAKMIP2	-2.72523	-0.28517	4.78e-07	Down		AC008687.3	7.62012	5.64837	0.000493762	Up
ZNF135	-3.65751	0.20399	1.03e-09	Down		LINC02560	6.53693	8.06813	0.00036095	Up
EID2B	-2.1498	0.933529	8.05e-08	Down		AC008750.5	2.32443	3.95874	0.0200264	Up
CLEC14A	-3.42214	3.04044	2.93e-24	Down		AC115522.1	2.66785	7.78119	0.0205884	Up
SYNE3	-2.53563	2.49737	1.28e-08	Down		IGFL2-AS1	5.52027	9.54383	0.0391954	Up
DIRAS1	-3.79685	1.37235	9.22e-08	Down		AC104534.1	3.35777	6.1015	0.0225776	Up
GNG7	-3.71747	1.32988	9e-16	Down		AC008750.7	3.10482	3.35329	0.047701	Up
ZNF843	-2.10169	-0.445735	1.11e-06	Down		AC011445.2	2.03615	5.06566	0.0363119	Up
MAMSTR	-2.08025	2.05646	2.88e-05	Down		AC020922.3	4.51313	4.41664	0.00118567	Up
FIBIN	-2.36669	2.39693	0.00303102	Down		AC008655.2	2.20026	3.59367	0.0307373	Up
SCN4B	-2.93944	1.22867	8.49e-07	Down		AC011466.3	3.54647	4.67013	0.000124341	Up
DSCAML1	-3.1274	-0.150466	7.92e-05	Down		AP001350.1	3.16462	3.9413	0.0138941	Up
FAM9B	-6.09858	-3.26156	4.68e-24	Down		AC008760.1	2.77912	6.70489	7.5e-05	Up
LRRN4CL	-5.24008	1.38962	3.22e-45	Down		AL136172.1	3.70614	4.37856	0.00133588	Up
HIC1	-3.18265	2.67541	3.83e-17	Down		AC018809.1	2.03029	5.08136	0.0100476	Up
GPR4	-2.17647	1.96745	5.79e-08	Down		AP006621.4	4.49163	5.07727	0.000583677	Up
CAVIN1	-2.59718	8.07769	5.32e-08	Down		MKNK1-AS1	2.08729	4.92214	0.0159858	Up
RPRM	-5.05918	0.825279	1.62e-12	Down		AC036176.3	6.54016	4.6781	0.0184669	Up
ZNF491	-2.14653	-1.02355	0.000263456	Down		AC027243.3	5.68489	3.97831	0.0175337	Up
MYOZ1	-2.29967	-1.03478	0.00053358	Down		AL353593.2	2.65055	4.76604	0.033275	Up
CCDC184	-2.84059	1.2245	3.6e-06	Down		AL513327.3	2.17207	4.19888	0.0355825	Up
DPY19L2	-2.02117	0.880974	0.00349784	Down		AC004918.5	2.0423	7.02599	0.00616717	Up
ADAMTSL1	-4.33977	2.01371	1.09e-11	Down		AC016773.2	2.22501	7.06286	0.000192557	Up
CALHM5	-2.41811	1.113	9.49e-06	Down		AC015849.1	2.5175	3.45849	0.0411557	Up
HTR3C	-2.36906	-3.77775	0.0232096	Down		AC104819.3	2.19318	4.18854	0.0183575	Up
ZNF366	-2.88378	-0.676151	1.61e-08	Down		AC106900.1	5.62128	6.08661	0.000250893	Up
ZNF454	-2.20476	-1.32668	0.00406434	Down		AC013731.1	2.02496	5.47404	0.0117541	Up
CTXN1	-2.29224	3.41091	0.000350786	Down		AL353622.1	2.12428	7.71198	0.0010589	Up
KCTD12	-2.73411	5.73073	5.86e-13	Down		AC108451.2	5.89427	4.14341	0.0355787	Up
APOLD1	-2.98575	3.68907	2.05e-18	Down		AL033384.2	3.06406	5.24907	0.000695896	Up
CCDC89	-4.08268	-1.92446	1.13e-15	Down		AL353622.2	2.28349	3.33324	0.0408362	Up
GIMAP7	-2.54164	2.93834	6.55e-07	Down		AC026740.1	3.42541	8.1641	0.000393701	Up
RTL3	-3.04346	-3.57604	8.43e-05	Down		AC011337.1	3.26912	7.29498	0.00461316	Up
GATA2	-2.34541	4.23176	1.45e-05	Down		AL590822.2	5.23772	3.64213	0.000524755	Up
TMEM31	-2.20977	-3.16676	0.00111836	Down		AC012213.4	8.15067	6.14685	0.00289875	Up
C14orf28	-2.35028	2.05997	4.22e-19	Down		AC073195.2	2.2289	6.14731	0.000250258	Up
SLC17A8	-2.58005	-4.16209	0.0145655	Down		AC012073.1	3.77827	8.32498	8.78e-11	Up
LSMEM2	-2.39553	-2.76373	0.000745997	Down		U47924.1	4.66854	4.56029	6.73e-06	Up
FOXS1	-2.20697	0.60276	7.64e-05	Down		AL139424.1	4.95451	3.43442	0.0038947	Up
CDH5	-2.41993	4.00403	8.56e-07	Down		AL365181.2	3.76764	8.84638	0.0191642	Up
MYADM	-3.11261	6.65988	2.05e-08	Down		AC122710.2	6.05862	4.27527	0.0157498	Up
GIPC3	-2.16688	0.811356	5.13e-06	Down		AC004233.2	2.88096	7.45421	0.0445223	Up
NRXN1	-2.19784	-0.50113	0.0300092	Down		AL512413.1	7.80728	5.82312	1.34e-05	Up
SSC5D	-3.73888	3.50769	1.74e-13	Down		AL024498.1	2.4748	5.76847	0.000134377	Up
PLD5	-3.33367	-1.82201	0.00309362	Down		AL390719.2	2.98844	9.87353	0.00211434	Up
KCTD4	-2.21523	-4.14601	0.0101745	Down		AC005041.3	4.85356	6.19718	1.55e-06	Up
MTURN	-2.15083	4.58874	2.47e-06	Down		AL024508.1	3.53536	7.18847	0.000298989	Up
DEFB124	-2.23666	-2.96483	0.00850481	Down		AC100812.1	3.14516	4.26951	0.0242356	Up
SERTM1	-6.78934	0.875873	2.88e-15	Down		AC097358.2	3.2688	4.42237	0.000974595	Up
GAS1	-3.78682	4.56265	5.96e-11	Down		AL451050.2	2.49985	5.38612	0.00022994	Up
GLIPR1L2	-2.83666	-0.716055	9.04e-11	Down		AC114760.2	2.43399	4.05499	0.0217962	Up
PRR26	-2.4568	0.839194	0.00963609	Down		AL160408.5	5.81157	4.07851	0.0336052	Up
TSPYL5	-2.95231	2.80156	2.08e-05	Down		AL365181.3	3.93296	10.4753	0.00320748	Up
MAB21L1	-2.42183	-3.14088	0.011092	Down		AL021807.1	3.63995	8.20883	0.00255458	Up
AGTR2	-7.62808	-1.16931	3.28e-16	Down		AL121992.3	3.67346	3.75175	0.0125444	Up
GREM2	-4.91527	0.293161	6.56e-15	Down		AFAP1-AS1	6.36802	9.68632	0.0442541	Up
CHRM2	-2.87195	-3.61261	0.00957251	Down		AC073352.1	2.3941	4.68847	0.00751333	Up
TMEM132C	-4.50677	0.0346491	2.45e-07	Down		U62317.1	5.43064	9.84	0.000383166	Up
GPR135	-2.29741	0.235724	1.83e-08	Down		AC046143.2	2.26814	5.43483	0.0063223	Up
GPR88	-2.4783	-2.68014	0.00154413	Down		AC019069.1	3.1727	8.25515	5.77e-05	Up
TMEM252	-3.62061	-1.83917	0.00209752	Down		AL022322.1	2.2632	8.07527	0.0037248	Up
SLC2A4	-3.73718	0.438732	1.72e-15	Down		AC103702.2	4.92888	9.66024	0.00550927	Up
PNMA8A	-2.45356	2.92544	0.00429388	Down		AP000864.2	2.83521	3.69664	0.0384531	Up
KCNIP1	-2.45304	-0.880243	0.00527954	Down		U62317.2	3.27235	11.0015	0.000451812	Up
UNC5C	-2.30007	0.985513	0.000770987	Down		AL356299.3	3.52289	4.64057	0.000107021	Up
LDOC1	-2.15842	3.6781	0.00992428	Down		AP001412.1	2.5394	4.86067	0.00487935	Up
SYNM	-2.46161	4.37993	9.28e-08	Down		AP000553.2	4.70496	5.27031	9.54e-05	Up
KCNA4	-5.88513	-4.24244	2.36e-19	Down		Z94721.2	2.24649	4.27687	0.0212266	Up
AP1S2	-2.21868	4.50122	5.38e-09	Down		LINC02012	3.32026	7.05516	0.00424554	Up
MXRA7	-3.1147	5.331	8.43e-17	Down		DGCR9	2.40466	5.96934	0.0297832	Up
CLEC4G	-2.67539	-2.39231	0.000220727	Down		AP000569.1	4.53092	3.18491	0.0437549	Up
NXPH3	-4.68215	1.80073	1.18e-22	Down		AC133528.1	2.11797	5.70582	0.0281854	Up
NDN	-4.41673	3.00393	2.44e-29	Down		AC093865.1	5.14196	3.5779	0.0479255	Up
PAPPA	-2.03387	2.0056	0.00975209	Down		AL355312.4	4.08387	6.855	0.0120501	Up
GRID1	-3.59102	0.484538	2.16e-14	Down		AC073957.3	2.10679	8.62914	0.0106006	Up
PLCXD3	-3.38555	-0.28758	0.0019183	Down		AL133215.2	2.79138	6.87914	1.94e-05	Up
TCEAL7	-5.24033	0.429874	6.86e-42	Down		AC002059.1	2.34651	4.40143	0.0112217	Up
GJC1	-2.192	3.92406	0.000116608	Down		AC010997.5	3.02666	4.2131	0.0102931	Up
SLC8A1	-3.92693	2.69296	6.38e-22	Down		AC097381.3	5.6387	3.94271	0.0218562	Up
PCP4	-5.29548	1.9495	2.96e-10	Down		U62317.4	4.58594	5.8396	0.000693121	Up
GPC6	-2.05767	2.04238	0.00618941	Down		AL008718.3	5.22926	3.64515	0.00438759	Up
FAM43B	-2.27489	-0.820757	0.00328026	Down		AL355488.1	2.2157	9.69385	0.000127698	Up
TMEM119	-2.99458	2.89773	5.67e-07	Down		AC004832.6	3.24352	4.09233	0.0158979	Up
CTNNA3	-4.86812	-2.60377	2.42e-18	Down		AL645608.8	4.6381	5.20306	0.00974222	Up
CCBE1	-2.29503	2.3757	0.0206873	Down		AC131009.3	2.46479	5.82106	0.00132895	Up
CABCOCO1	-2.91691	-1.32256	0.000244343	Down		AC245041.1	9.28698	9.1498	0.000661848	Up
SYNDIG1L	-2.04003	-2.54835	0.00655363	Down		AC020658.4	4.43278	4.35181	0.000839736	Up
ACSM5	-2.2462	-1.52153	0.000442087	Down		BX640514.2	3.68498	6.17252	0.0239384	Up
IZUMO1R	-2.81381	-4.03306	0.00701677	Down		AL096828.3	3.24331	5.38912	0.000237944	Up
TNFAIP8L3	-4.90408	2.68562	7.01e-35	Down		AC007014.2	2.27596	4.91062	0.0260728	Up
FBXL7	-4.22265	2.2902	1.4e-22	Down		AL035661.1	2.07173	10.1522	0.0219162	Up
OPCML	-5.89444	-2.53073	1.29e-27	Down		AC026333.4	2.67919	6.02895	0.00191869	Up
LHFPL6	-3.28716	4.06376	8.4e-18	Down		AC015912.3	2.02914	7.08716	0.0177378	Up
FOXL2	-2.58967	2.06085	8.99e-05	Down		LINC02804	2.9856	4.49106	0.021459	Up
KCTD16	-3.56701	-1.66941	1.21e-09	Down		AL121772.1	2.34251	6.41344	0.0469211	Up
KCTD8	-4.49394	-2.59625	1.15e-08	Down		PCCA-DT	2.2034	10.1142	0.000613722	Up
EMILIN3	-3.07465	0.773085	2.82e-05	Down		AC040169.3	2.01224	4.92956	0.0131922	Up
OLFML1	-3.72174	2.03701	2.52e-16	Down		AC025166.1	3.16034	3.9659	0.00465843	Up
FAM162B	-3.14465	-0.423318	2.31e-10	Down		AL023803.2	5.21991	6.25063	1.32e-07	Up
SMTN	-3.32782	5.89637	5.28e-24	Down		AC023043.4	2.1996	6.97972	0.0469028	Up
ST6GALNAC3	-3.89876	-0.0241802	4.06e-17	Down		AC079684.2	2.13675	5.76288	0.00174559	Up
CLDN5	-4.06101	3.17303	8.5e-17	Down		AL031710.2	4.1529	4.21238	0.00140811	Up
ADRA2C	-3.39689	3.21952	1.73e-07	Down		AL121906.2	2.75382	5.12748	0.00522338	Up
TSPYL2	-2.12168	4.88019	2.39e-16	Down		AC018695.6	6.43141	6.82212	0.000200237	Up
POU6F1	-2.5285	2.47847	6.04e-14	Down		AL121832.3	2.54868	6.94689	0.000721106	Up
SLIT3	-4.11129	3.49512	1.23e-15	Down		AL049539.1	2.33351	4.69033	0.048869	Up
MRGPRE	-3.44302	-3.50929	0.00205321	Down		AL035461.3	2.16764	8.55236	0.00516568	Up
KCND2	-2.02706	0.0898782	0.0039306	Down		PICSAR	8.15478	8.08547	0.0407733	Up
BEX5	-2.50832	0.832712	0.00261808	Down		AL139385.1	3.31846	7.52363	0.00206666	Up
C6orf58	-5.21534	-2.55415	3.41e-34	Down		AC021491.4	2.2326	4.87309	0.0498654	Up
C14orf180	-3.45904	-2.88945	0.00705461	Down		AC004263.1	2.12512	4.17681	0.0382094	Up
SMIM10	-2.82617	1.72309	7.41e-09	Down		AC009118.2	2.37425	5.13398	0.0317188	Up
PRR16	-3.4002	0.914772	3.55e-10	Down		AC024884.2	6.60259	4.73523	1.58e-05	Up
DRD1	-2.1118	-1.80728	0.0394768	Down		AC131159.1	3.92397	3.94492	0.000170042	Up
TCEAL2	-6.10966	0.581632	6.16e-25	Down		AL136221.1	3.46568	4.16187	0.00279216	Up
WT1	-5.60563	2.01315	1.5e-18	Down		AL109614.1	3.49029	5.19081	0.00511748	Up
ANKS1B	-2.27657	-0.50551	0.00162884	Down		AL161891.1	2.50085	7.76059	0.000120573	Up
SLC24A3	-2.97206	4.09538	1.83e-06	Down		AC137834.2	4.68615	3.27884	0.0174264	Up
PRSS57	-2.18982	-3.74246	0.0219235	Down		AC105137.2	2.22321	5.08936	0.00099276	Up
KLHL33	-5.39323	-3.70876	5.62e-37	Down		AC020922.4	4.76657	3.32493	0.0294536	Up
GALNT17	-4.20135	0.0426063	1.22e-07	Down		AC002401.4	5.12289	6.34942	0.0389703	Up
PRKN	-3.37365	-0.34974	4.45e-10	Down		AC243829.4	6.78549	4.89235	0.0036253	Up
ROR1	-2.881	1.34372	1.06e-06	Down		AL109976.1	2.66331	8.36872	0.013918	Up
PRKG1	-4.06353	1.90712	3.19e-21	Down		AC007996.1	2.76906	9.44275	7.95e-05	Up
NR2F2	-2.69644	5.56301	1.8e-08	Down		AC244093.4	4.93832	3.44583	0.00193789	Up
LSAMP	-2.07648	1.28465	0.00230329	Down		AC008406.3	8.61607	6.59185	0.000456589	Up
PBX1	-2.29813	6.66337	1.15e-07	Down		AC243919.2	3.15527	4.91249	0.00728332	Up
MORN5	-3.64191	-0.860217	0.000294916	Down		AL110115.2	2.74274	3.61242	0.0181784	Up
SRL	-3.09279	0.372516	1.07e-05	Down		AC068831.7	3.75418	5.57706	0.00565908	Up
C11orf87	-2.82035	-1.84703	0.0140129	Down		AL590226.2	7.28796	9.09072	0.000330602	Up
CCIN	-3.10751	-2.12742	1.93e-06	Down		AC012020.1	2.0526	4.94163	0.0194318	Up
SLITRK2	-2.30908	-1.16935	0.0262174	Down		AC244230.1	6.50232	4.64471	0.0257109	Up
PLK5	-3.80275	-1.56487	4.47e-08	Down		AC022784.6	5.46949	3.81454	0.0225033	Up
LRRC70	-2.73473	-1.86579	5.01e-12	Down		CU639417.5	3.77618	4.45143	0.0369269	Up
UBL4B	-2.33661	-2.5113	0.00319659	Down		UCKL1-AS1	2.1354	6.66908	0.0156912	Up
SLC51B	-2.37952	-1.03352	0.00607857	Down		SH3PXD2A-AS1	3.9816	9.17382	0.022132	Up
NAP1L3	-4.32403	0.106151	4.75e-19	Down		AL139035.1	5.71045	3.99768	0.00236468	Up
TRDN	-3.76239	-3.55455	0.000579232	Down		LINC01943	2.27468	6.4433	0.0310228	Up
NAP1L2	-4.75563	-0.747728	5.73e-19	Down		LINC01232	2.21211	9.16661	0.00517944	Up
PDE2A	-4.52924	2.13423	3.81e-28	Down		LINC00628	6.04497	4.26413	0.0108171	Up
MAGEE2	-4.41347	-4.23791	1.66e-08	Down		SNHG4	2.98526	8.00679	0.00162322	Up
KANK3	-3.40979	1.55744	9.41e-24	Down		LINC01176	2.03461	8.49795	0.00607529	Up
C3orf70	-2.68156	2.604	5.39e-06	Down		SAMD12-AS1	3.21822	4.8694	0.0107652	Up
MITF	-3.92346	3.45812	4.06e-25	Down		C2-AS1	2.94862	4.15335	0.0497237	Up
ANGPTL5	-2.36904	-3.70169	0.00999081	Down
FNBP1	-2.14996	5.3291	5.06e-13	Down
CIDEC	-2.28071	-1.55485	0.0325348	Down
MAGI2	-2.48975	1.69694	4.18e-09	Down
C11orf96	-5.23404	4.10143	1.54e-38	Down
GJA4	-2.7353	2.14403	8.54e-09	Down
MAGEH1	-2.57089	3.16227	9.11e-08	Down
DIPK1C	-2.43801	-1.1527	0.0105156	Down
PEAR1	-2.79118	2.44259	1.01e-07	Down
LCN10	-5.98655	-2.78284	1.67e-26	Down
LDLRAD2	-2.70153	0.255567	6.46e-16	Down
COL14A1	-4.41033	4.4646	3.6e-17	Down
TMEM221	-2.60277	-0.703643	1.14e-06	Down
C11orf95	-2.26578	4.03471	9.31e-11	Down
ZNF626	-3.36495	0.48067	1.5e-08	Down
CC2D2B	-2.02814	-3.3943	2.4e-05	Down
OSTN	-2.83279	-4.22986	0.0101973	Down
OPTC	-2.95146	-3.81836	0.015487	Down
ADRB3	-3.05173	-2.98615	0.00158441	Down
PRELP	-4.31214	4.55987	2.23e-15	Down
SHISA6	-2.90836	0.192766	0.000495034	Down
GLRA4	-4.82905	-2.93426	3.14e-07	Down
LRRK2	-2.14325	2.5641	0.000689212	Down
UTS2B	-2.2534	-2.83914	9.44e-07	Down
RELN	-2.17482	0.571769	0.00804911	Down
APOD	-3.80802	4.04591	1.1e-07	Down
PLAC9	-4.87451	1.13898	2.07e-46	Down
NKAPL	-3.99635	-2.75984	7.91e-22	Down
GRAPL	-3.40841	-4.15848	1.63e-07	Down
PCDH18	-3.04869	2.88445	3.08e-07	Down
ALKAL2	-3.49555	1.05027	4.87e-05	Down
FAM180A	-4.28416	-0.925425	1.02e-15	Down
GSPT2	-2.76307	1.52214	3.65e-06	Down
OR2L13	-2.43291	-4.27197	0.0450839	Down
ZNF676	-4.55705	-3.25724	6.34e-11	Down
FAT4	-2.88856	1.57769	8.55e-08	Down
KIF19	-2.0616	-0.72198	0.00429909	Down
GREB1	-3.17159	3.80763	1.29e-05	Down
ZNF471	-2.90845	1.12525	4.23e-05	Down
GRM7	-4.33126	-2.25682	1.45e-10	Down
GIMAP5	-2.10482	-0.0466425	0.000222369	Down
NLGN3	-2.70514	0.438407	1.01e-08	Down
SLC35F1	-4.29518	-1.45599	3.92e-15	Down
ZNF781	-3.80858	-1.17326	3.97e-20	Down
TCEAL3	-3.13177	4.35339	1.59e-17	Down
CACNA1H	-4.83089	3.11953	7.44e-25	Down
LAMA2	-2.8265	3.47917	3.98e-07	Down
ADH1B	-6.62545	1.58636	4.15e-18	Down
FAM180B	-5.4895	-3.51202	9.59e-41	Down
ZNF418	-3.12576	-0.640945	3.18e-07	Down
ARID5A	-2.48752	4.78155	8.58e-15	Down
ZFP28	-2.47356	1.4386	0.000241318	Down
PDLIM7	-2.27066	6.59183	2.24e-09	Down
FLNA	-2.61335	10.2431	2.91e-10	Down
SMIM10L2B	-2.45813	0.512817	1.64e-06	Down
ANXA6	-2.5453	6.19095	3.73e-09	Down
FAM110D	-4.62945	0.442929	1.75e-56	Down
KANK2	-3.51538	6.16128	9.02e-36	Down
SVIL	-2.04922	6.82026	1.08e-07	Down
ZNF98	-3.57645	-3.79166	4.45e-05	Down
FBXL22	-4.69563	0.490043	2.83e-42	Down
DACT3	-5.12518	2.0894	3.02e-41	Down
DCHS2	-2.94672	0.328275	0.000360747	Down
GYPE	-2.60342	-2.93051	3.77e-06	Down
ZNF665	-2.21783	0.519243	0.00104546	Down
ELANE	-3.01233	-3.74165	8.82e-05	Down
COL4A6	-2.47632	3.90522	0.00697796	Down
KCNMB2	-3.60913	-1.55847	3.53e-10	Down
ENPP1	-4.15794	2.48186	1.57e-14	Down
MFAP5	-5.09391	4.60262	4.51e-15	Down
PARVA	-2.30995	5.79667	8.32e-14	Down
MAP1LC3C	-2.35974	-3.02584	0.00262003	Down
KLHDC1	-2.14685	0.793728	3.54e-08	Down
ZNF677	-3.39975	0.833204	3.04e-10	Down
SULT1C4	-2.43832	0.0774398	0.0010479	Down
CYP2A7	-3.61215	-3.44672	0.00018038	Down
HSD17B11	-2.22708	4.66166	2.12e-06	Down
PEG3	-6.29446	0.95921	1.56e-47	Down
DCAF12L2	-4.57972	-3.5425	1.15e-09	Down
ZNF583	-2.3335	0.326793	0.000117709	Down
TPM2	-3.94402	7.75138	2.8e-22	Down
PLN	-6.69212	1.65035	8.16e-51	Down
C20orf203	-2.97665	-3.07937	2.21e-08	Down
ARC	-3.00282	0.752098	1.47e-05	Down
ZNF536	-2.2511	-1.93651	0.0402176	Down
CCDC69	-2.27437	4.46809	1.73e-07	Down
ZNF521	-3.68351	1.79172	5.74e-14	Down
SELENOM	-3.27992	5.45863	2.74e-10	Down
GJC2	-2.46031	1.61261	1.71e-05	Down
RYR3	-3.20173	2.14021	1e-06	Down
ARHGEF15	-3.74113	2.20305	1.62e-29	Down
RUSC2	-2.0357	4.43365	1.74e-09	Down
GPRASP1	-4.50011	2.0223	7.01e-47	Down
ZFP2	-2.84765	-0.29268	2.42e-09	Down
DMD	-3.13256	3.29941	3.49e-07	Down
STUM	-3.50215	0.117522	9.87e-06	Down
SAMD5	-2.32733	1.76603	0.00252146	Down
FAM229B	-2.1509	2.5831	1.54e-05	Down
SOX18	-2.12996	2.96497	4.84e-05	Down
TCEAL5	-5.06886	-1.64011	2.08e-12	Down
TCEAL6	-8.60051	-2.42638	1.77e-82	Down
TMEM273	-2.59834	2.03047	1.35e-09	Down
BTNL2	-3.08144	-4.0776	1.05e-05	Down
NOTCH4	-2.05285	3.498	2.51e-07	Down
FAM155A	-2.289	-0.243002	0.00418909	Down
AADACL4	-3.5232	-4.4509	9.03e-05	Down
MALRD1	-2.93185	-2.89735	0.00190517	Down
TMEM240	-2.83731	0.00995151	5.21e-12	Down
VIT	-2.13614	-0.177284	0.0469645	Down
MT1A	-5.3584	-0.0964024	2.08e-15	Down
MT1M	-3.23521	2.4954	3.36e-06	Down
C9orf92	-4.35251	-4.34028	1.31e-09	Down
CYS1	-3.51717	2.23308	4.37e-09	Down
DOK6	-2.7185	-0.597195	3.3e-05	Down
FOXL2NB	-2.91512	0.857664	1.66e-05	Down
COL6A6	-2.70386	-0.272052	0.000106555	Down
VGLL3	-2.17953	3.11253	0.00520043	Down
ACKR1	-5.93308	3.79955	2.04e-32	Down
GIMAP1	-2.62329	2.2758	1.27e-08	Down
LTC4S	-2.2096	-3.72808	0.000819598	Down
KRT222	-3.1426	-2.46595	0.00044917	Down
S1PR3	-2.52234	3.60817	3.42e-06	Down
ATP6V1G2	-3.0221	-0.931607	1.18e-13	Down
ZNF99	-3.6762	-3.70867	6.49e-08	Down
MINDY4B	-4.13499	-2.96714	3.79e-14	Down
SEC14L6	-3.03882	0.264115	8.39e-05	Down
CPEB1	-2.46416	1.20592	0.00346529	Down
ZNF727	-3.47104	-3.38672	0.000115551	Down
TAFA5	-3.10081	1.36359	2.6e-07	Down
VAMP2	-2.41043	5.57687	8.08e-23	Down
EBF2	-3.59514	-1.58708	1.88e-06	Down
PLXNA4	-2.14052	1.53038	0.0150708	Down
ZNF880	-2.38656	1.31023	6.37e-05	Down
ZNF844	-2.09751	2.76561	0.00170045	Down
C1GALT1C1L	-2.94561	-0.568282	5.81e-05	Down
ELFN1	-2.16261	0.863746	1.7e-05	Down
C14orf132	-2.53564	3.90139	9.74e-06	Down
ORM2	-3.61916	-1.40341	1.97e-05	Down
OR5K2	-2.15373	-3.7865	0.00129213	Down
LYRM9	-2.75265	1.81796	1.53e-12	Down
TWIST2	-2.94236	2.60271	1.02e-07	Down
SPAAR	-2.1908	-1.56025	3.12e-06	Down
ZNF853	-3.0587	2.51636	3.76e-08	Down
TNFSF12	-2.59763	3.70853	1.38e-13	Down
AQP1	-3.71249	5.72429	8.85e-17	Down
C1QTNF9	-4.99705	-3.43806	2.23e-19	Down
ARHGEF25	-3.88345	3.1392	2.97e-23	Down
CD302	-2.17965	1.1868	1.65e-08	Down
INMT	-4.38339	1.00057	1.61e-26	Down
GTF2A1L	-2.95482	-4.2025	0.0014004	Down
RTL5	-2.87412	2.26303	3.89e-07	Down
STON1	-3.2197	3.21027	6.64e-12	Down
ERVFRD-1	-3.11063	-3.18603	1.12e-05	Down
SCARF2	-2.18517	2.85591	2.74e-05	Down
ECSCR	-3.60799	1.05087	5.52e-15	Down
TMEM158	-2.78176	3.364	5.85e-06	Down
PCDHA10	-2.42041	-0.866663	0.00575515	Down
PTTG2	-2.62936	-3.67752	4.03e-06	Down
TUNAR	-3.00822	-2.75862	0.0377369	Down
FAM218A	-3.58188	-2.51529	5.77e-08	Down
GPR162	-2.35366	0.576676	8.41e-06	Down
SHANK3	-2.03875	3.97636	7.29e-10	Down
PCDHGA12	-2.86036	-1.29737	2.55e-07	Down
C8orf88	-3.58172	-0.492351	1.88e-07	Down
HOXA10	-2.2335	4.0663	2.46e-05	Down
TMEM200B	-3.60248	3.11155	8.32e-15	Down
PCDHGB6	-2.98645	-0.678099	1.7e-09	Down
PCDHGA5	-2.97731	-1.21724	2.6e-07	Down
PCDHGA7	-2.4318	-1.43743	0.000329266	Down
PCDHGA6	-2.71759	0.0960711	1.16e-07	Down
PCDHGB4	-2.78822	-2.04022	0.000151873	Down
PCDHGB7	-2.79582	0.0788752	3.98e-06	Down
PCDHGA3	-3.5024	-2.72236	2.13e-09	Down
MAGEL2	-3.6106	-1.19372	3.07e-08	Down
AL096711.2	-2.11536	-3.12968	9.69e-05	Down
NOX5	-2.2241	0.503856	0.000979557	Down
PCDHA3	-3.30065	-1.82359	0.000146865	Down
AC011462.1	-2.11156	-3.64072	0.0044935	Down
ZNF486	-2.01254	1.11685	0.00802423	Down
SLC5A8	-4.164	1.71767	0.000794087	Down
NHLRC4	-2.63768	-0.749826	1.8e-06	Down
RNASE4	-3.04895	0.678133	4.74e-08	Down
BLOC1S5-TXNDC5	-3.2148	-1.39634	6.65e-08	Down
AL163636.3	-2.6644	-2.57527	0.000194105	Down
ITGB3	-2.79584	0.855603	0.000124604	Down
GH1	-3.71062	-4.14528	1.03e-09	Down
FRRS1L	-4.72613	-0.643205	2.4e-08	Down
SERTM2	-5.09076	0.340787	8.92e-10	Down
HPR	-2.45273	-3.21666	0.0282623	Down
PCDHGA9	-2.31682	-0.32892	0.000894378	Down
PCDHGA4	-2.27436	-1.28372	0.00103159	Down
SPON1	-2.78782	4.0444	0.00025484	Down
MYZAP	-3.39594	1.09557	1.39e-11	Down
AC119396.1	-2.90797	-2.10228	2.73e-09	Down
LINC00672	-2.89778	0.11028	4.11e-15	Down
MYH4	-2.22537	-4.27109	0.0235017	Down
GJA5	-2.53471	1.76387	8.92e-06	Down
TXNIP	-2.25446	8.82717	3.29e-07	Down
AC004805.1	-2.55918	-4.43286	0.0463715	Down
GDF10	-2.85559	-0.655059	0.00108638	Down
FXYD1	-5.6479	-0.48037	1.18e-47	Down
PTGES3L	-2.09669	0.0756372	5.86e-06	Down
LCN6	-6.63783	-2.33901	2.65e-44	Down
S1PR2	-2.14656	3.48875	3.42e-10	Down
AC008878.3	-4.2015	-4.34713	3.45e-09	Down
ZNF728	-4.91662	-4.34994	4.41e-13	Down
TRABD2B	-2.11462	0.882273	0.00797388	Down
ZIM2	-2.61577	-4.44594	0.00929926	Down
LIX1L	-2.61502	4.40764	6.51e-17	Down
MUSTN1	-2.58551	-3.41999	1.88e-07	Down
AC005020.2	-2.33219	-3.53264	0.000186475	Down
PCDHB16	-2.1107	1.53977	0.00358361	Down
AC092042.3	-2.31796	-2.7468	0.00764634	Down
C8orf89	-2.50214	-3.1744	0.000556762	Down
CCL23	-3.82383	-1.31668	7.47e-10	Down
CCL16	-4.44887	-3.55295	3.54e-17	Down
FCGBP	-2.82776	7.40988	0.00112755	Down
AC008073.3	-2.5599	-4.06526	0.0217322	Down
CCL14	-6.35265	-0.494828	4.06e-36	Down
GPIHBP1	-6.23686	-0.879075	2.99e-61	Down
PNMA8C	-3.47965	-4.13574	4.51e-05	Down
SSTR3	-3.71103	-1.31343	5.29e-10	Down
ZNF229	-2.032	0.506357	0.0243411	Down
PCDH20	-3.36778	-3.87619	0.00335	Down
C1orf112	2.52195	4.07391	1.4e-09	Up
SEMA3F	2.24924	7.36382	0.000267503	Up
DBNDD1	3.07018	4.71557	0.000780273	Up
CD38	2.55851	3.54822	0.0466486	Up
PRSS22	2.73451	6.12301	0.00668549	Up
YBX2	3.6134	4.39378	0.00436908	Up
KRT33A	8.0766	-0.651413	0.0334789	Up
TMEM132A	2.41992	6.68481	0.000836686	Up
MAP3K9	3.92701	4.70457	1.43e-07	Up
BAIAP2L1	3.09823	6.55961	4.26e-11	Up
TTC22	3.2377	5.68797	0.000784262	Up
PRSS21	5.56255	4.00001	0.0497448	Up
E2F2	6.37413	5.17732	6.35e-12	Up
CELSR3	4.06364	5.20961	5.04e-05	Up
PLEKHG6	3.48737	4.81915	8.28e-05	Up
IL32	3.09373	7.17109	0.00580958	Up
TRAF3IP3	2.00218	3.05013	0.0278338	Up
ETV7	2.89289	4.70145	0.00302691	Up
NCAPD2	2.20616	7.40879	1.36e-07	Up
PRSS3	7.44279	3.31727	0.0344121	Up
SLC6A7	3.44531	-1.58754	0.0411341	Up
DPF1	3.0553	1.15586	0.0248064	Up
ANLN	5.86579	6.70638	8.48e-14	Up
GABRA3	6.94838	2.26071	0.0229479	Up
BRCA1	3.05547	5.28738	3.58e-12	Up
PRICKLE3	2.01046	4.49674	0.000148778	Up
TACC3	3.49555	6.92239	7.97e-10	Up
ACPP	3.95713	3.70748	0.0010846	Up
CLCA4	7.40472	6.159	0.0224088	Up
NLRP2	4.97534	5.53322	0.0277425	Up
DEF6	2.43264	5.5499	6.48e-06	Up
DEPDC1	5.71478	4.78994	3.21e-19	Up
TYMP	4.28132	8.45183	7.39e-05	Up
ARNTL2	3.45951	6.39165	7.65e-05	Up
IBSP	5.88553	-1.02379	0.0294393	Up
HMGB3	2.30996	7.11354	0.000332869	Up
BAK1	2.07425	5.79124	7.41e-05	Up
IKZF2	2.96841	5.06157	0.00173599	Up
DEPDC1B	5.19623	4.13137	2.92e-17	Up
CDH1	3.93239	8.86516	2.85e-10	Up
DNAH5	3.91228	2.36593	0.0133882	Up
SOX30	4.06682	1.91169	0.00916393	Up
RAB27B	4.6678	5.6824	9.43e-06	Up
BARX2	5.05659	5.48567	0.00937011	Up
ZIC2	8.79373	4.12053	3.21e-05	Up
ADRB1	3.66732	0.930652	0.0133125	Up
DSG2	3.72911	7.76013	5.73e-07	Up
ARAP2	2.00299	5.42496	0.00184121	Up
XK	2.29603	3.40328	0.0360219	Up
ROS1	8.63671	1.60941	0.0281108	Up
EPN3	4.42548	5.59847	6.38e-09	Up
FOXP3	3.044	2.63441	0.000489998	Up
ARHGEF5	2.15747	4.92394	1.23e-05	Up
NFE2L3	2.60009	5.22237	0.0024002	Up
RAD51	4.26593	4.62895	1.88e-15	Up
POLQ	6.33677	4.81107	3.02e-20	Up
PRSS8	2.13135	7.58519	0.00198368	Up
FSTL4	5.22287	3.18467	0.0183932	Up
OPN3	2.14161	2.98105	0.0159067	Up
PLEKHH1	3.16432	4.36456	0.00220515	Up
RELT	2.37394	3.97305	5.83e-07	Up
IL17RB	2.25575	3.96558	0.0320613	Up
SERPINB3	4.81338	8.66932	0.0302274	Up
LAMC2	3.99742	8.99381	0.00676466	Up
TARBP1	2.05347	5.68058	6.39e-07	Up
MXD1	2.24238	6.50703	0.0207781	Up
STYK1	3.65133	3.76505	1.25e-05	Up
GNA15	3.04471	6.75087	0.00211476	Up
CDH3	2.43576	8.753	0.0141101	Up
ARSF	6.3586	0.32801	0.04907	Up
DGAT2	2.34231	4.023	0.0131633	Up
POLD1	2.28487	6.44406	2.75e-07	Up
DLX3	5.13482	2.79182	0.00879187	Up
LPAR2	2.25808	4.77143	8.59e-07	Up
ABCA7	3.14849	5.60186	1.22e-05	Up
MCM10	6.26669	4.52561	2.02e-21	Up
DGKA	2.0338	6.77125	0.00163412	Up
ERBB3	3.15931	7.53247	8.77e-06	Up
COL17A1	6.30854	8.10551	0.0106391	Up
ASPM	6.45174	5.96615	1.08e-20	Up
PRKCZ	2.33452	4.7416	1.3e-08	Up
FGFR3	4.373	7.43524	0.00207436	Up
PRR11	4.15246	5.11047	1.38e-12	Up
PITX1	8.27225	8.03766	6.82e-08	Up
HES2	6.48919	6.59018	0.000406763	Up
PTPN3	2.25174	5.59989	2.04e-06	Up
CNGB1	7.11239	1.8451	0.00694193	Up
ST6GALNAC2	3.18851	6.15092	0.000105705	Up
OSBPL3	3.03363	5.75218	4.36e-08	Up
TRIP13	4.09494	5.41191	1.63e-07	Up
TFRC	2.23134	8.51004	0.00507914	Up
SREBF1	2.28904	8.22861	0.000571166	Up
HMMR	5.52096	4.82973	2.91e-15	Up
MCM2	3.85378	7.98618	5.23e-12	Up
TP63	7.17239	8.16827	0.00202279	Up
LLGL2	2.41781	7.21303	0.000706303	Up
GSDMB	3.00157	5.23444	0.000952779	Up
CDHR2	4.96904	1.88444	0.0389795	Up
ANO8	2.24466	4.40872	0.000822641	Up
GTSE1	5.5921	4.94261	1.95e-18	Up
CELSR1	2.9195	7.19791	1.4e-05	Up
WNT8B	6.18168	-2.35053	0.0132542	Up
FSCN1	2.37929	8.19829	0.042084	Up
MOCOS	3.81362	5.35562	0.00028262	Up
ATP12A	10.8314	2.03681	0.0276699	Up
WDR62	3.53998	4.95522	1.21e-08	Up
SPAG5	3.97186	6.00097	4.63e-20	Up
TPD52	2.06119	6.80235	0.000113461	Up
CAMSAP3	2.97201	5.14674	0.000309873	Up
STXBP2	2.24341	6.17894	8.71e-07	Up
UBE2T	4.29358	5.30962	4.29e-19	Up
FKBP6	6.26546	-2.28146	0.0164157	Up
SMC1B	6.09159	4.35827	0.000135138	Up
LAMP3	4.99422	5.98912	6.18e-05	Up
NEBL	2.84836	5.84339	0.00887224	Up
TP73	6.03741	4.76656	3.67e-08	Up
SLC1A3	3.50858	5.23396	0.0171014	Up
CEACAM1	2.49552	5.6936	0.033853	Up
DUSP13	6.88509	-1.7475	0.0101686	Up
PAFAH1B3	2.4037	6.14964	6.09e-05	Up
KIF22	2.2292	6.93617	1.15e-07	Up
RBL1	2.16897	5.12377	3.33e-07	Up
NDC80	2.6129	5.22657	3.5e-09	Up
TCF7	2.57775	4.61923	0.00179506	Up
PKP1	7.72739	9.65757	0.00145761	Up
IL12RB2	4.66999	3.0477	0.00736898	Up
COBLL1	2.16353	5.87343	0.00607823	Up
GRHL2	4.87887	6.44303	2.11e-16	Up
CD82	2.02625	7.6777	0.00317515	Up
IGSF9	5.34906	6.17982	4.89e-08	Up
ORC1	5.04605	4.66774	3.96e-21	Up
RAD54L	4.96208	4.47968	1.25e-18	Up
AQP6	5.18153	0.604553	0.0351614	Up
CEACAM6	4.58789	8.6409	0.0469683	Up
FAT2	7.02605	7.69523	0.000762917	Up
AURKA	4.37849	5.49106	3.66e-16	Up
SULT2B1	4.57223	5.5474	0.00137506	Up
DNMT3B	2.54687	3.5633	0.00141765	Up
TPX2	5.73893	7.30672	6.23e-23	Up
TMEM40	6.82134	5.07108	0.000188095	Up
SLC4A11	2.38657	5.34369	0.0315566	Up
SIRPG	2.7935	2.11685	0.0315134	Up
LHX5	9.23927	0.467701	0.00847914	Up
OAS1	3.3568	7.06947	0.000260461	Up
FXYD3	3.636	9.26656	0.000253366	Up
BIRC5	4.93595	6.55313	1.23e-13	Up
OTUB2	2.08288	2.15209	0.0120138	Up
ARHGAP4	2.36165	6.67826	0.00360968	Up
KIF4A	5.48636	5.67411	1.55e-22	Up
DLL3	8.11258	1.32206	0.000166235	Up
ORC6	4.7219	4.51308	2.52e-18	Up
TGM1	5.45934	6.89896	0.0147843	Up
WDR76	3.07319	5.26551	3.74e-09	Up
CLSPN	6.35283	4.14709	5.57e-13	Up
CDC45	5.35718	5.27124	2e-18	Up
KRT31	12.0006	3.19933	0.0271189	Up
CDC6	5.53422	5.85846	6.88e-26	Up
EPB41L4B	3.00665	4.3586	0.00385216	Up
TBC1D2	2.34859	6.30216	0.00132489	Up
BLNK	3.12102	4.36204	0.000494659	Up
MYO3A	5.21176	3.76685	0.0460097	Up
TREM2	3.92276	3.60209	0.00400743	Up
ITPR3	3.41439	7.56667	2.46e-06	Up
DSP	5.41961	10.3636	4.59e-07	Up
CDC7	3.31188	5.08705	2.12e-12	Up
SCD	4.16319	9.03832	8.71e-05	Up
HCN2	2.82648	-0.108226	0.0225215	Up
MMP11	3.10223	7.35303	0.0220944	Up
SEC14L2	2.50846	4.69433	0.00772226	Up
PRODH	3.38788	3.70129	0.0104601	Up
CRYBB3	2.314	-0.773805	0.0138374	Up
PLA2G3	5.35912	2.57745	0.023427	Up
SH3BP1	2.92103	6.12356	4.77e-06	Up
Z83844.1	2.97775	-3.35821	0.042581	Up
SLC16A8	2.79463	2.15549	0.00768149	Up
CENPM	4.0969	4.94012	1.46e-08	Up
SEPTIN3	5.30993	3.86026	8.3e-05	Up
CYP2D6	2.37596	1.2255	0.0297603	Up
MIOX	4.83953	0.596502	0.0388746	Up
BIK	2.27757	4.21565	0.0384244	Up
MCM5	2.42068	7.7628	1.07e-07	Up
PNPLA3	4.4443	1.01484	0.00193408	Up
RANGAP1	2.03385	7.90412	3.5e-06	Up
GZMB	3.69507	4.43759	0.0134366	Up
POLE2	3.10972	4.13676	2.73e-11	Up
CDKN3	4.25336	4.69226	1.06e-12	Up
PLEK2	6.0288	5.65331	2.31e-08	Up
MMP9	4.52825	6.26029	0.00592946	Up
GINS1	4.30379	5.54292	1.12e-16	Up
MYBL2	6.62312	7.34375	2.16e-16	Up
PABPC1L	3.32014	5.00733	1.08e-05	Up
SALL4	4.90335	2.08317	0.0041988	Up
PTK6	2.65889	5.48484	0.0138115	Up
FERMT1	3.58168	6.01349	0.000791625	Up
E2F1	4.24985	5.98684	1.34e-10	Up
FAM83D	6.08221	5.79891	3.88e-14	Up
CELF4	3.21723	0.994695	0.0357925	Up
LIPG	4.73982	3.90988	0.00307436	Up
AMMECR1	2.31056	5.2738	2.97e-05	Up
GABRE	3.39757	6.68353	0.00879374	Up
ITIH6	6.62908	-1.97092	0.0211902	Up
CENPI	3.44185	3.59934	5.18e-11	Up
NDFIP2	2.00313	6.26127	0.00105439	Up
KLF5	3.73852	8.75209	1.91e-06	Up
ELMO3	2.71314	5.62797	1.53e-05	Up
HAS3	5.16626	6.49991	0.00376008	Up
ESRP2	4.28056	6.2012	5.93e-11	Up
HAGHL	2.33495	2.76151	0.0227976	Up
SLC7A5	3.76415	8.59471	0.00844616	Up
RHBDL1	2.93454	2.37658	0.0127262	Up
PYCARD	2.15861	5.51363	0.0258107	Up
IL21R	3.11916	2.40428	0.0126464	Up
SYT17	2.43384	3.99269	0.00554369	Up
CEP152	2.0607	3.73726	1.22e-05	Up
TGM5	5.46526	2.47479	0.0118499	Up
RHOV	4.44597	7.33577	0.000945919	Up
OIP5	5.27661	3.27709	2.8e-17	Up
CA2	6.35649	6.23854	0.00141817	Up
ESRP1	4.25175	7.17364	1.35e-15	Up
SQLE	2.40487	6.61625	0.00329804	Up
SH2D4A	2.04808	5.35044	0.000620874	Up
MCM4	3.99846	8.05732	4.01e-21	Up
DHDH	2.96058	1.67409	0.00418484	Up
LHB	2.87934	-1.29198	0.035369	Up
KCNA7	3.5309	-0.896186	0.0185994	Up
CKM	3.98518	-0.111172	0.0477417	Up
PPP1R13L	3.30019	7.33657	3.97e-05	Up
RNASEH2A	2.8671	6.41398	1.02e-06	Up
KLC3	6.24326	3.98472	8.85e-05	Up
AMH	4.97516	2.78572	0.00523806	Up
ASF1B	5.25055	6.46476	1.48e-15	Up
TNNT1	5.70791	5.82541	0.00179047	Up
EPHX3	5.42927	5.97713	0.00247771	Up
CASP14	9.05209	7.8214	0.0384858	Up
CCNE1	3.99477	4.36066	2.28e-10	Up
CNTD2	3.91533	0.993522	0.0169753	Up
FSD1	2.76302	0.514639	0.0392527	Up
OVOL3	3.3407	-2.13784	0.000571073	Up
ZFR2	5.31156	3.54162	0.0189736	Up
MYH14	4.64045	8.56365	3.58e-06	Up
ICAM5	2.9603	2.08141	0.0333014	Up
ATP1A3	3.6757	1.10916	0.0115403	Up
CNFN	4.00648	5.57825	0.031588	Up
GRIN2D	5.79814	4.28562	0.000466332	Up
SYNGR4	4.82873	-1.27584	0.000489017	Up
LIG1	2.56312	6.84896	9.92e-10	Up
KLF1	4.38817	-2.32014	0.000655023	Up
MAST1	2.8153	1.7329	0.0127544	Up
LSR	2.58116	8.19607	2.64e-07	Up
SIPA1L3	2.27017	6.35476	5.13e-05	Up
DNAH11	3.77718	2.57601	0.0266154	Up
STEAP1B	3.95512	2.34239	0.023431	Up
HOXA1	3.31409	1.68927	0.00329649	Up
PTPRZ1	5.70043	5.26615	0.0171648	Up
TFR2	5.78911	3.02882	3.97e-06	Up
EZH2	4.5534	5.99796	6.2e-15	Up
LHX2	7.78284	3.07475	0.000263433	Up
CORO2A	2.31715	6.04876	0.00013918	Up
CA9	5.36754	6.26346	0.00637769	Up
GATA3	3.2148	4.25455	0.0200381	Up
PKD2L1	5.1961	-0.929137	0.000197349	Up
UBE2S	2.61646	6.02698	0.000186044	Up
CYP2C18	4.93321	2.4164	0.0227905	Up
RAPGEFL1	4.05891	7.23073	0.000322352	Up
RNF43	2.58846	4.86132	0.000701614	Up
DLX4	5.57602	2.05978	0.000354732	Up
SLC9A3R1	3.46177	8.18299	1.14e-05	Up
FOXN1	8.42316	4.72631	0.000256763	Up
NMU	7.23452	4.4414	1.3e-06	Up
SLC2A9	2.65997	3.74794	0.0089841	Up
NEIL3	6.19137	2.88367	7.48e-14	Up
CLNK	2.71894	-0.122726	0.0301843	Up
NSD2	2.09966	7.17815	4.8e-07	Up
NCAPG	5.41995	5.20477	6.05e-22	Up
UPK2	5.06988	1.74477	0.0270177	Up
NECTIN1	4.56414	8.45161	4.11e-05	Up
KIAA1549L	4.52841	2.65134	0.0125244	Up
EXPH5	2.0342	4.12944	0.00402264	Up
IL23A	3.50701	2.30502	0.0044897	Up
CYP27B1	4.54842	2.94019	5.86e-06	Up
KRT18	2.78861	9.59771	0.0215106	Up
TRPV4	3.61236	4.81604	0.000192579	Up
FOXM1	6.00317	6.37017	2.66e-19	Up
RAD51AP1	4.41193	4.56274	4.12e-15	Up
OAS3	3.70627	7.67575	1.32e-05	Up
OAS2	3.18847	7.21572	0.0023696	Up
RASAL1	2.5139	4.90142	0.0140665	Up
IL26	5.53101	-2.86694	0.0182054	Up
IFNG	4.61513	0.565725	0.0164015	Up
TIMELESS	3.491	6.93241	7.37e-17	Up
CDCA3	4.61835	5.01493	5.87e-17	Up
PTPN6	2.2231	6.10348	1.95e-07	Up
FRK	2.18404	5.08677	0.0033939	Up
ADTRP	4.02646	2.16297	0.013904	Up
ULBP1	4.89831	1.7808	0.00699845	Up
PRDM13	6.92937	0.243632	0.0435472	Up
CRYBG1	3.05483	6.96435	2.83e-05	Up
GMNN	2.60303	5.63493	1.52e-07	Up
PERP	3.89188	10.6201	0.000142841	Up
ADGRG6	2.36866	5.44564	0.0119899	Up
MDFI	2.16263	5.99325	0.0159738	Up
TTK	5.21377	5.01594	1.77e-19	Up
PRSS16	3.02824	4.52151	4.47e-05	Up
MEP1A	9.45582	0.677806	0.0394888	Up
CEP72	2.05837	3.7514	0.00024623	Up
KIF20A	6.07224	5.9325	1.23e-17	Up
IL12B	3.39892	-1.63971	0.0209151	Up
LMNB1	3.77474	7.10375	1.71e-13	Up
IRX4	9.30362	4.00722	0.0245675	Up
WWC1	2.93277	5.80118	0.000683385	Up
SMC4	3.97669	6.96632	7.53e-08	Up
PFKFB4	2.28308	4.5119	0.00639884	Up
COL7A1	3.77625	8.73344	0.00146737	Up
ECT2	3.7581	6.8886	4.87e-10	Up
C3orf52	3.2166	4.18255	9.86e-06	Up
PODXL2	3.23001	6.0577	0.000205669	Up
CSPG5	2.45922	2.38544	0.032762	Up
ABCC5	2.35766	7.0879	0.0169851	Up
VIPR1	2.05027	3.34059	0.0449262	Up
IL1A	4.69915	4.06814	0.0474413	Up
CENPA	5.43459	4.33235	4.9e-19	Up
ITGB6	5.16719	7.35051	0.000164908	Up
GRB14	4.02772	1.76851	0.0262341	Up
TLX2	7.38623	1.17281	3.71e-05	Up
GALNT3	2.59455	6.29474	0.000405226	Up
STAT1	2.45402	8.7861	0.00186151	Up
OTX1	7.87366	3.51477	2.12e-13	Up
IL1RL2	2.90724	2.95872	0.00281404	Up
PROC	2.82321	1.65855	0.0497384	Up
DLX2	8.66028	-0.092301	0.0379213	Up
SDC1	4.71897	10.1443	6.84e-07	Up
KISS1R	6.15919	-0.539262	0.0155187	Up
GRIN3B	2.69667	-0.380129	0.0398842	Up
DHCR24	3.31896	9.23594	8.68e-07	Up
AGMAT	2.53514	2.45821	0.00302825	Up
TTF2	2.10468	5.22639	5.09e-06	Up
BMP8B	2.17723	3.71929	0.000714255	Up
MYCL	4.38609	4.91194	0.000374295	Up
KMO	2.28712	0.69806	0.0435455	Up
GALE	2.03466	6.27022	0.000334248	Up
SLC2A1	3.96774	9.53151	0.000432752	Up
CDC20	5.78704	6.91703	9.93e-20	Up
ARTN	2.96309	3.40366	0.0332055	Up
FASLG	2.96223	1.34261	0.0342893	Up
DARS2	2.29827	5.36408	2.07e-07	Up
IRF6	4.48828	8.67598	2.65e-06	Up
NEK2	6.15285	5.33428	1.02e-24	Up
RPS6KA1	2.5433	6.66699	6.73e-09	Up
CENPF	5.26172	7.17278	2.37e-20	Up
CHRNB4	5.379	2.08731	0.00470949	Up
KIF14	5.91448	4.45887	2.89e-16	Up
TNNT2	4.63263	2.93124	0.00352903	Up
MREG	3.28966	5.14809	1.02e-05	Up
MYB	4.31818	3.86795	0.000412411	Up
PMFBP1	2.00485	0.302137	0.0106757	Up
VAMP8	2.26751	7.48515	0.000135803	Up
SPP1	3.37078	7.36445	0.0288907	Up
PPL	2.41199	8.32262	0.00847486	Up
TRIM67	2.71857	-2.64994	0.00508584	Up
BSPRY	2.75656	4.85692	0.00365806	Up
ONECUT2	5.84974	3.32241	0.0167563	Up
GPR68	2.81796	4.81221	0.0369897	Up
BCL11A	3.56972	5.14308	0.00751667	Up
ELOVL3	3.88574	2.00641	0.0146863	Up
HELLS	3.65541	5.68709	3.36e-13	Up
HOXB1	6.13048	-0.804826	0.0211935	Up
CENPL	2.06008	3.85675	3.69e-08	Up
TP53AIP1	7.54065	2.9479	0.00385021	Up
KIAA1217	2.1458	6.7312	4.02e-05	Up
TNFSF11	3.69041	0.893378	0.045957	Up
PLS1	2.888	5.31061	0.0119244	Up
TBX4	5.14156	0.265362	0.0311959	Up
NCAPH	5.05922	5.03371	7.24e-22	Up
MND1	3.56054	3.26343	3.99e-08	Up
ABCC11	3.78926	-0.95579	0.00234958	Up
ADCY7	2.32317	3.607	0.0134116	Up
LHX4	2.20314	0.469102	0.00501541	Up
CSTA	7.34894	8.38217	0.00172649	Up
CD80	2.71924	0.148056	0.0117918	Up
KIF18A	4.83555	3.95339	2.74e-16	Up
DEPDC7	3.13205	2.979	0.0169776	Up
PILRB	2.18832	3.13986	0.0106266	Up
GJB6	7.03668	6.53198	0.0134509	Up
TNFSF10	2.88351	8.97764	0.01281	Up
GPSM2	2.52679	5.66065	8.89e-06	Up
CCDC18	2.75414	3.33445	5.09e-09	Up
PLAU	3.18551	7.49675	0.00384169	Up
ZWINT	4.72752	6.55317	2.39e-18	Up
CIT	2.50893	5.6872	2.06e-08	Up
CENPK	4.88005	4.56182	2.79e-13	Up
HOXC13	7.42487	2.88314	0.00040053	Up
HOXC11	3.41436	2.5322	0.0484455	Up
STIL	4.75288	5.1547	1.74e-19	Up
HJURP	6.01813	4.98277	2.95e-21	Up
KCNJ2	2.9403	3.17416	0.0137195	Up
RAB38	2.99189	4.88196	0.0148904	Up
CKS2	3.87827	6.01233	6.61e-13	Up
PI3	5.57844	8.85664	0.0338971	Up
KCNS1	6.56751	4.77041	0.000961243	Up
ARHGAP40	4.41356	3.20188	0.0172031	Up
ZBP1	3.02008	2.85933	0.020563	Up
POF1B	4.75892	5.16723	0.019948	Up
LYPD3	6.0772	8.68404	0.00122273	Up
H1-3	4.95302	-0.695893	0.00035302	Up
H2BC11	3.74012	3.29048	0.00149842	Up
OR2B6	9.02166	0.256263	3.34e-05	Up
TCP11	4.7486	2.61755	0.0261706	Up
KLHL31	2.47709	0.158078	0.0133833	Up
MT1G	4.83364	3.78812	0.0039088	Up
SOX21	7.78578	3.82981	0.00207974	Up
HROB	3.63518	4.10816	3.93e-12	Up
SOX9	3.51872	6.24458	0.00190768	Up
SRMS	5.0938	0.962969	0.00617549	Up
IL37	6.14227	-2.3835	0.00337165	Up
PSD4	2.82196	6.14486	3.12e-10	Up
TNFSF9	2.83766	3.75894	0.0473831	Up
SH2D3A	3.13101	5.44439	5.62e-06	Up
SDCBP2	2.17727	5.84428	0.0323528	Up
CSTL1	4.31023	-2.40668	0.0477426	Up
OVOL2	3.00224	3.84566	0.000173505	Up
MGME1	2.53661	5.57261	2.02e-09	Up
MCM8	2.63508	5.28392	1.51e-06	Up
FAM110A	3.00839	5.64028	5.06e-07	Up
FAM83C	11.0364	4.96439	0.00155681	Up
SLURP1	6.60013	2.77342	0.0327606	Up
WNK4	4.12235	2.77223	0.0373077	Up
IFI6	2.6378	8.74264	0.0418792	Up
DLGAP5	6.2077	5.44935	1.62e-22	Up
BCL11B	3.58535	3.97804	0.00683883	Up
RAB3IP	2.00273	5.03207	1.68e-05	Up
AUNIP	4.56742	3.49973	1.14e-16	Up
SYNGR3	5.27769	3.91273	0.000120405	Up
PKMYT1	5.78549	5.74088	6.72e-16	Up
FBXL16	4.06253	3.65077	0.00134401	Up
CHTF18	2.58191	5.76112	4.37e-08	Up
GNG13	6.17325	-2.3597	0.0155822	Up
TUBA4A	2.8173	7.68484	0.000670822	Up
GNGT1	7.10197	0.140213	0.00551229	Up
ADM2	2.6697	3.41409	0.012959	Up
GALR3	2.55772	-2.78284	0.0349329	Up
RAC2	2.07769	5.83932	0.0119162	Up
APOBEC3A	4.76424	4.83389	0.038801	Up
RIBC2	2.96817	3.91799	0.000527121	Up
KRT17	5.20132	12.2491	0.00291845	Up
STRIP2	4.72533	3.91886	1.24e-05	Up
IRF5	2.89574	5.28108	0.0017716	Up
FEZF1	5.48111	0.837697	0.0162707	Up
HOXD1	3.37765	0.0764045	0.0476601	Up
GAD1	3.4225	3.1274	0.0173374	Up
KNSTRN	2.565	4.85454	1.33e-10	Up
BBOX1	6.32393	2.53847	0.0057859	Up
E2F8	6.27417	4.56086	3.23e-12	Up
PIMREG	4.9012	4.0587	7.44e-11	Up
AIPL1	6.25322	-2.29299	0.0401508	Up
CD68	2.93388	1.17037	0.00505347	Up
TXNDC17	2.04821	6.42581	0.001736	Up
AP1M2	2.47238	6.42633	6.91e-06	Up
FOXA1	7.71701	5.54518	3e-06	Up
EGLN3	2.27216	6.79878	0.0418255	Up
RHBDF2	2.25731	5.88256	0.000128828	Up
AANAT	2.6222	-0.98111	0.0260353	Up
SGO1	5.7594	3.53357	5.63e-21	Up
APOC1	4.57827	5.85686	0.00218856	Up
ACE2	3.01011	2.65855	0.0302869	Up
FCHO1	2.59473	3.44993	0.0106076	Up
KLHDC7B	6.37588	7.03853	0.00279803	Up
CRB3	2.45205	4.5731	5.41e-05	Up
SAMD10	2.80997	3.6358	1.4e-05	Up
TNNI2	4.69489	3.86038	0.0470388	Up
MNX1	7.08239	1.35085	0.000120206	Up
CEP85	2.33096	5.10525	1.91e-06	Up
RBBP8NL	4.84072	3.39072	9.04e-07	Up
PRDM12	2.93769	-2.71146	0.0476946	Up
FIBCD1	7.94822	2.07946	0.0105545	Up
NPAS1	2.7294	1.0651	0.00937728	Up
ARHGEF16	3.156	6.09293	2.76e-06	Up
SMPDL3B	3.21974	4.53872	0.00360522	Up
DNMT1	2.18642	7.4784	4.99e-07	Up
SLC6A8	2.25019	7.71675	0.0258425	Up
DUSP9	7.33231	3.37435	0.000942741	Up
ULBP2	5.50396	3.90904	3.61e-05	Up
ULBP3	4.21056	0.709659	0.000570824	Up
EPS8L1	2.36098	6.6071	0.0155886	Up
TEX101	6.39239	-0.569232	0.0315406	Up
GINS2	3.58062	5.58132	1.02e-09	Up
SLC34A1	7.70368	-1.00142	0.00211782	Up
F12	5.31361	4.19685	7.83e-07	Up
PRR7	2.02979	2.21559	0.00831742	Up
RAB11FIP4	2.32176	5.14803	0.000777613	Up
HAUS8	2.1702	4.67073	0.0038427	Up
KCNC3	3.28299	3.24863	0.00467839	Up
KREMEN2	7.52742	3.73912	0.000160606	Up
TNS4	4.97658	7.87848	0.000572272	Up
TOP2A	5.82027	7.94176	3.28e-22	Up
RHPN2	2.09677	5.15613	0.0424909	Up
FAAP24	2.2484	3.18377	2.46e-06	Up
PODNL1	2.34088	2.9667	0.0386541	Up
C19orf57	3.33793	4.32335	0.000260995	Up
RTBDN	6.66303	1.27393	0.0217772	Up
NUP210	4.04658	7.31364	7.35e-10	Up
ITGB4	2.40549	9.33017	0.00358345	Up
SLC52A1	3.84267	3.47294	0.00839362	Up
GUCY2D	3.69086	-0.371333	0.00827943	Up
ANKEF1	2.35934	4.00079	5.53e-07	Up
PCNA	2.91963	8.29388	2.87e-09	Up
RHBG	6.2304	-0.686281	0.00212237	Up
RAB25	3.73741	7.375	2.65e-08	Up
ALDH3B2	5.26636	5.81878	0.00054394	Up
TESMIN	3.25728	2.87141	0.000579332	Up
CHI3L1	3.54663	6.30292	0.0365023	Up
EPSTI1	2.33429	5.70768	0.0188099	Up
EPHB2	2.55463	5.51179	0.0142142	Up
FAM83F	5.22606	5.26709	2.15e-05	Up
SPINK5	5.50494	7.09942	0.0367591	Up
TTC9	2.9663	5.57689	0.00582389	Up
ADAMDEC1	5.45935	3.0975	0.0034986	Up
CCNB1	4.21899	6.87202	5.68e-16	Up
SYT6	4.86753	-1.94372	0.0476126	Up
VAV3	3.05232	6.33664	0.00245796	Up
PSRC1	2.39544	4.2757	1.85e-05	Up
PTPN22	2.81339	3.17888	0.0450314	Up
CD101	2.21779	2.174	0.00242543	Up
GRHL1	5.28667	6.35778	1.09e-05	Up
CMPK2	2.13366	4.62783	0.0281005	Up
GRP	4.29308	1.25134	0.0214615	Up
IL2RA	2.41075	2.32202	0.0303836	Up
KCTD1	2.14883	5.82732	0.0017011	Up
MYBPC3	2.72337	-0.970202	0.0249717	Up
CDCA8	5.22151	5.65001	1.82e-25	Up
HOOK1	3.33474	5.61712	1.2e-06	Up
CYP2J2	4.02992	3.15595	0.00109863	Up
DSC2	6.13166	8.2281	5.45e-05	Up
DSG3	7.61869	9.20311	0.00652794	Up
DSG1	13.166	4.36168	0.0180097	Up
DSC3	7.50066	9.14986	0.00376719	Up
SLC37A2	3.49232	4.72386	0.00632554	Up
ANXA1	2.18473	10.0506	0.0268448	Up
PSAT1	4.61365	5.88922	2.46e-06	Up
SDS	2.28823	3.13369	0.0138835	Up
OASL	5.16513	5.40088	0.000314777	Up
HRK	4.30332	2.02718	0.0286084	Up
RNFT2	2.23289	2.45828	0.0269706	Up
BICDL1	4.63071	5.34653	5.72e-08	Up
EHF	4.1709	6.97702	0.00130543	Up
ELF5	7.64115	2.7351	0.044933	Up
PRRG4	3.88027	6.70767	3.5e-06	Up
TROAP	6.18389	5.49721	4.32e-26	Up
ESPL1	5.59093	5.42216	1.78e-20	Up
MIP	4.3134	-2.38383	0.000287647	Up
MAP7	3.03902	5.89204	1.53e-06	Up
NHSL1	2.65654	4.95087	1.25e-05	Up
EMX1	7.48035	0.504247	0.00768533	Up
ZNF670-ZNF695	3.77033	-1.12862	0.00179006	Up
NPL	2.78548	4.58478	0.0016024	Up
WNT10A	3.93418	3.9041	0.0165856	Up
ARHGEF4	2.35235	6.05618	0.0352094	Up
CKAP2	3.00234	5.95712	1.28e-08	Up
BORA	3.06268	3.46393	9.46e-08	Up
LMO7	2.35968	6.57124	0.0057734	Up
SCEL	4.54896	5.33474	0.0242738	Up
IGF2BP3	8.23465	3.36999	0.000677853	Up
NKX2-8	6.10866	0.0695941	0.0127273	Up
ABHD17C	2.31593	6.33718	0.000213204	Up
BRIP1	5.26818	4.67259	9.64e-19	Up
IL10	2.47309	-0.0790224	0.0140238	Up
IL1RN	3.89417	7.5548	0.00923223	Up
IL36RN	6.42122	3.17653	0.0398792	Up
SMC2	2.34522	6.16591	1.6e-06	Up
CTSV	5.10175	6.25763	3.02e-05	Up
ARHGEF39	2.27024	3.94421	7.22e-06	Up
TFAP2A	6.23678	6.39416	1.64e-11	Up
HMGA1	3.22235	8.7142	4.82e-07	Up
TCF19	2.63524	6.58499	9.79e-07	Up
FHDC1	2.84916	4.56888	4.72e-05	Up
GGH	3.09914	6.17779	2.27e-05	Up
TMPRSS4	2.23246	7.67194	0.0445149	Up
TRIM29	5.49278	9.41437	5.96e-05	Up
POU2F3	4.34442	3.31348	0.00586239	Up
TMPRSS13	3.35086	4.88944	0.000979024	Up
CASP5	3.22466	-1.01842	0.03257	Up
NUSAP1	5.36718	6.90617	5.37e-19	Up
KIF23	3.7125	5.784	1.97e-12	Up
KNL1	5.64263	5.04215	1.2e-18	Up
ITPKA	3.25594	2.40848	0.00641312	Up
PAK6	5.40577	0.721721	1.22e-06	Up
DUOX1	3.37803	6.66141	0.000889638	Up
BCL2L10	3.38273	2.90696	0.0210675	Up
SPTBN5	2.69239	3.86636	0.0066251	Up
IFI44	2.72812	6.46619	0.00987354	Up
SLC44A5	5.04606	3.62275	0.0362534	Up
CLCA2	8.55794	8.29042	0.00343517	Up
SELENOI	2.06517	5.84038	5.97e-07	Up
CENPO	2.83013	4.53878	9.93e-13	Up
KIF11	4.76469	6.26423	4.96e-18	Up
CEP55	5.61188	5.97605	3.56e-16	Up
KIF20B	2.63699	5.05102	1.25e-06	Up
GPR87	7.2893	6.2491	0.000210985	Up
ZNF365	3.52366	2.10368	0.0386521	Up
DNA2	3.36386	3.97335	3.24e-10	Up
[truncated: 896 more rows]
