# Supplementary material for: Construction of a four-mRNA prognostic signature with its ceRNA network in CESC
Source: Sci Rep. 2022 Jun 23;12:10691. doi: 10.1038/s41598-022-14732-7 (PMC9226135; doi:10.1038/s41598-022-14732-7)
Supplement: Supplementary file 2 — Supplementary Information 2. [file 41598_2022_14732_MOESM2_ESM.xlsx]

## Sheet: Additional File 2
Additional file 2. Univariate Cox regression result for lncRNAs, miRNAs, and mRNAs.
mRNAs						miRNAs
gene	HR	z	X95.CI	pvalue		gene	HR	z	95%CI	pvalue
TNMD	20.8149	4.778	5.992-72.306	0		MIR210	1.2362	4.8743	1.1352-1.3463	0
OPN3	1.2955	4.2302	1.1491-1.4606	0		MIR4664	1.198	3.7926	1.0912-1.3153	0.0001
LIPG	1.2508	4.3519	1.1309-1.3835	0		MIR200B	1.1605	3.4553	1.0666-1.2628	0.0005
IL1A	1.0241	4.1567	1.0127-1.0357	0		MIR4258	1.2918	3.107	1.0991-1.5182	0.0019
DAAM2	1.3424	4.3206	1.1746-1.5343	0		MIR200A	1.1162	2.7727	1.0327-1.2064	0.0056
ERG	1.2857	4.1217	1.1409-1.4489	0		AP001205.1	1.1667	2.2693	1.0212-1.3328	0.0232
HENMT1	0.9017	-4.0835	0.858-0.9476	0		MIR126	1.1918	2.1151	1.013-1.4023	0.0344
CAVIN3	1.0275	4.1262	1.0143-1.0408	0		MIR143	1.1765	1.9827	1.0019-1.3815	0.0474
TNF	1.0847	4.6112	1.0478-1.1228	0
CDH3	1.0067	3.2866	1.0027-1.0108	0.001		lncRNAs
ROR1	1.6492	3.272	1.2221-2.2254	0.0011		gene	HR	z	95%CI	pvalue
WNT3A	0.6116	-3.2299	0.4538-0.8242	0.0012		LINC02818	2.1552	4.175	1.5029-3.0906	0
LIPM	0.4832	-3.2487	0.3115-0.7493	0.0012		AL365436.2	1.9274	3.5167	1.3371-2.7785	0.0004
HOXA1	1.4371	3.2153	1.1521-1.7926	0.0013		AC093425.1	18.2358	3.3768	3.3811-98.3522	0.0007
DLL4	1.2445	3.2115	1.089-1.4223	0.0013		AC131159.1	0.59	-3.3789	0.4344-0.8013	0.0007
TGFA	1.0346	3.2233	1.0134-1.0563	0.0013		USP30-AS1	0.8496	-3.1789	0.7684-0.9394	0.0015
DEF6	0.9416	-3.1979	0.9075-0.977	0.0014		DDN-AS1	1.6707	3.1515	1.2142-2.2989	0.0016
ADGRG5	0.602	-3.2027	0.4412-0.8212	0.0014		AC008771.1	0.827	-3.1102	0.7336-0.9321	0.0019
MALRD1	12.1588	3.196	2.6277-56.2603	0.0014		LINC00840	3.4453	3.0555	1.5582-7.6177	0.0022
GDPD4	24.5618	3.1039	3.2536-185.4178	0.0019		AC019117.2	1.2101	3.0475	1.0704-1.3681	0.0023
KRT222	9.9329	3.1056	2.3324-42.3009	0.0019		AC109466.1	150.419	3.0252	5.8437-3871.8548	0.0025
EPGN	1.065	3.0884	1.0233-1.1084	0.002		AC021028.1	0.7768	-2.974	0.6576-0.9175	0.0029
MYO10	1.0517	3.0768	1.0185-1.086	0.0021		AL021807.1	0.8678	-2.9492	0.7897-0.9535	0.0032
MPDZ	1.3329	3.0633	1.109-1.602	0.0022		AL583785.1	1.2906	2.9156	1.0872-1.5319	0.0035
FOXP3	0.7482	-3.0492	0.6209-0.9016	0.0023		HIF1A-AS3	1.3276	2.916	1.0973-1.6061	0.0035
BMP6	1.0846	3.0348	1.0292-1.143	0.0024		AC022211.4	1.3189	2.8927	1.0934-1.591	0.0038
GRB7	1.004	3.0276	1.0014-1.0066	0.0025		AP001528.1	1.4001	2.8597	1.1117-1.7632	0.0042
PHLDA2	1.012	3.0246	1.0042-1.0198	0.0025		LINC01337	0.4822	-2.857	0.2924-0.7953	0.0043
CDH5	1.0573	3.0083	1.0196-1.0963	0.0026		PTPRD-AS1	1.4076	2.812	1.1091-1.7863	0.0049
HAUS8	0.7046	-2.9765	0.5596-0.8873	0.0029		KIAA0087	1.3283	2.8088	1.0896-1.6194	0.005
RNASEH2A	0.974	-2.9718	0.9572-0.9911	0.003		LRRC8C-DT	0.419	-2.7708	0.2264-0.7752	0.0056
LDHC	0.533	-2.9728	0.352-0.807	0.003		LINC01943	0.7017	-2.7582	0.5456-0.9026	0.0058
MYBPC3	0	-2.9594	0-0.0311	0.0031		AC004947.1	1.1819	2.7496	1.0492-1.3314	0.006
ASF1B	0.9763	-2.9447	0.9608-0.992	0.0032		AC243829.4	0.401	-2.7194	0.2075-0.7748	0.0065
MCM5	0.9645	-2.9221	0.9413-0.9882	0.0035		PICSAR	1.0762	2.7072	1.0205-1.135	0.0068
PCDHB5	1.4429	2.9161	1.1277-1.8461	0.0035		AL358334.3	1.6223	2.7029	1.1422-2.3041	0.0069
FREM1	1.2627	2.9196	1.0797-1.4768	0.0035		AL592528.1	4.5491	2.6942	1.5111-13.6948	0.0071
ARHGAP8	2.4719	2.9046	1.3422-4.5525	0.0037		MIR9-3HG	0.9135	-2.6932	0.8552-0.9757	0.0071
EBF2	1.8256	2.8952	1.2146-2.7438	0.0038		AL139099.3	1.5612	2.6887	1.1283-2.1601	0.0072
NACAD	1.4376	2.8776	1.1227-1.8409	0.004		AC012615.4	1.7609	2.6808	1.1643-2.663	0.0073
CHAF1B	0.8671	-2.8603	0.7864-0.9561	0.0042		LINC02783	1.3917	2.6656	1.0914-1.7747	0.0077
PPP1R14A	1.0344	2.8526	1.0106-1.0587	0.0043		AC022075.1	0.8814	-2.6401	0.8025-0.968	0.0083
SIRPG	0.7714	-2.8396	0.6449-0.9228	0.0045		AC009121.4	0.6054	-2.6321	0.4166-0.8797	0.0085
ZBTB47	1.1232	2.8385	1.0366-1.217	0.0045		AC004540.2	1.1261	2.6251	1.0305-1.2305	0.0087
MAP3K20	1.0856	2.836	1.0257-1.1491	0.0046		AC135803.1	0.7035	-2.6253	0.541-0.9147	0.0087
STRIP2	1.1424	2.8232	1.0415-1.253	0.0048		AP000553.2	0.7809	-2.619	0.6489-0.9397	0.0088
ADGRB3	11.0532	2.8026	2.0594-59.325	0.0051		SOX21-AS1	0.8958	-2.6092	0.8247-0.973	0.0091
MCAM	1.0191	2.7941	1.0057-1.0328	0.0052		CHRM3-AS2	0.453	-2.5857	0.2486-0.8256	0.0097
KLRK1	0.1346	-2.779	0.0327-0.5537	0.0055		AC096734.1	0.3313	-2.5864	0.1434-0.7652	0.0097
NRXN3	1.5123	2.7637	1.1278-2.0279	0.0057		AC092535.2	0.2588	-2.5804	0.0927-0.7226	0.0099
RASL11A	1.0507	2.767	1.0145-1.0882	0.0057		AL583856.2	0.5138	-2.5645	0.3089-0.8547	0.0103
CLNK	0.0278	-2.7615	0.0022-0.3537	0.0058		AC016773.2	0.788	-2.5603	0.6566-0.9457	0.0105
IDO2	0.0011	-2.7523	0-0.1404	0.0059		DNM3OS	1.1876	2.5347	1.0398-1.3564	0.0113
CIDEC	1.6392	2.7409	1.1512-2.3341	0.0061		Z99289.1	2.8351	2.5343	1.2664-6.347	0.0113
ETV7	0.9519	-2.7359	0.9189-0.9861	0.0062		AC009226.1	2.2824	2.5262	1.2032-4.3297	0.0115
SMAD9	1.0807	2.7338	1.0222-1.1425	0.0063		LINC00885	0.8934	-2.5189	0.8184-0.9753	0.0118
PCDH10	4.9207	2.7339	1.57-15.4223	0.0063		AC008750.2	0.2768	-2.5178	0.1018-0.7523	0.0118
GGT6	0.9546	-2.7339	0.9234-0.9869	0.0063		MIR210HG	1.1401	2.5107	1.0292-1.263	0.012
PCDH18	1.069	2.7305	1.019-1.1215	0.0063		AC080023.1	1.6591	2.5123	1.1177-2.4626	0.012
MAP7	1.0389	2.7267	1.0108-1.0679	0.0064		AL445231.1	0.5905	-2.4963	0.3905-0.893	0.0125
IRF6	1.0069	2.7206	1.0019-1.0119	0.0065		LNCTAM34A	0.8497	-2.495	0.7476-0.9657	0.0126
FASN	1.0138	2.7199	1.0038-1.0238	0.0065		AC004847.1	0.7066	-2.4866	0.5374-0.9291	0.0129
NEGR1	1.2861	2.7202	1.0728-1.5417	0.0065		SCAT2	0.8182	-2.4704	0.6978-0.9594	0.0135
USP43	1.1339	2.6905	1.0347-1.2426	0.0071		PLA2G4E-AS1	1.3481	2.4586	1.0625-1.7106	0.0139
DOK6	2.398	2.6716	1.2624-4.5554	0.0075		FOXD3-AS1	0.9021	-2.45	0.8307-0.9796	0.0143
EPHB2	1.1051	2.666	1.0268-1.1894	0.0077		AC007728.2	0.5898	-2.4492	0.3865-0.8999	0.0143
SQLE	1.0118	2.6597	1.0031-1.0205	0.0078		AL353622.1	0.775	-2.4026	0.6296-0.9541	0.0163
DHDH	0.8258	-2.6616	0.7172-0.9508	0.0078		LINC01305	0.8893	-2.386	0.8076-0.9793	0.017
CHAF1A	0.9469	-2.6553	0.9096-0.9858	0.0079		AC002059.1	0.622	-2.3854	0.4211-0.9188	0.0171
FGD5	1.1747	2.65	1.0428-1.3233	0.008		LINC02099	0.0739	-2.3773	0.0086-0.6329	0.0174
FERMT1	1.0339	2.6478	1.0087-1.0597	0.0081		LINC02416	0.6434	-2.3714	0.4468-0.9263	0.0177
POU4F1	1.2612	2.6421	1.0617-1.4981	0.0082		AC002116.2	0.8039	-2.3618	0.6708-0.9636	0.0182
MMP1	1.001	2.6458	1.0003-1.0018	0.0082		LINC01345	1.3855	2.3516	1.0558-1.8182	0.0187
SAMD5	1.222	2.6444	1.0533-1.4178	0.0082		LINC02195	0.8935	-2.3477	0.8133-0.9816	0.0189
TMEM132A	1.0334	2.6415	1.0085-1.0588	0.0083		LINC01833	0.8507	-2.3158	0.742-0.9755	0.0206
H2BC11	0.942	-2.6305	0.9009-0.9849	0.0085		LUCAT1	1.2012	2.3076	1.028-1.4036	0.021
ELOVL3	1.0503	2.6271	1.0125-1.0894	0.0086		PPP1R14B-AS1	1.1142	2.3057	1.0163-1.2215	0.0211
PTPN22	0.6934	-2.6262	0.5276-0.9113	0.0086		MNX1-AS1	1.1707	2.3012	1.0236-1.3389	0.0214
FAM83H	1.0183	2.6228	1.0046-1.0322	0.0087		AC110597.1	1.8427	2.2945	1.0932-3.1059	0.0218
PDLIM7	1.015	2.6068	1.0037-1.0264	0.0091		LCT-AS1	0.138	-2.2796	0.0251-0.7575	0.0226
SMIM10	1.1169	2.6039	1.0277-1.2139	0.0092		TMPO-AS1	0.8436	-2.2708	0.7285-0.977	0.0232
RMI2	0.9667	-2.6006	0.9423-0.9917	0.0093		LINC01765	0.2148	-2.2666	0.0568-0.8121	0.0234
DLG2	2.2682	2.598	1.2228-4.2073	0.0094		ACBD3-AS1	0.8461	-2.2594	0.7319-0.9781	0.0239
ICOS	0.6391	-2.5929	0.4556-0.8965	0.0095		AC002310.2	0.1889	-2.2484	0.0442-0.8076	0.0246
FBN1	1.0654	2.5908	1.0155-1.1177	0.0096		LINC02321	0.86	-2.2417	0.7537-0.9812	0.025
IL21R	0.6144	-2.5678	0.4236-0.8911	0.0102		AL133215.2	0.7967	-2.2378	0.6528-0.9722	0.0252
CA9	1.004	2.5691	1.0009-1.0071	0.0102		MIR3150BHG	0.2873	-2.2366	0.0963-0.8571	0.0253
HSH2D	0.8961	-2.5621	0.824-0.9745	0.0104		AL049871.1	3.5226	2.235	1.1676-10.6276	0.0254
TCP11	0.8229	-2.554	0.7086-0.9557	0.0106		LINC00958	1.105	2.2264	1.012-1.2065	0.026
SLC1A7	1.3635	2.5564	1.075-1.7293	0.0106		LINC02004	0.8624	-2.2176	0.7566-0.9829	0.0266
SH2D3A	1.0779	2.5463	1.0174-1.142	0.0109		AC145124.1	1.6612	2.2178	1.0608-2.6016	0.0266
BLOC1S5-TXNDC5	2.189	2.5312	1.1934-4.0152	0.0114		ATP2A1-AS1	0.8728	-2.215	0.7739-0.9845	0.0268
PFKFB4	1.0907	2.5265	1.0197-1.1668	0.0115		LINC02587	2.1392	2.2104	1.09-4.1982	0.0271
ZNF683	0.8875	-2.5213	0.8089-0.9738	0.0117		AC084757.3	2.3976	2.2056	1.1023-5.215	0.0274
HTRA1	1.0058	2.516	1.0013-1.0103	0.0119		AC026333.4	0.7934	-2.2039	0.6459-0.9747	0.0275
ADH1B	1.0607	2.5164	1.0131-1.1105	0.0119		SATB2-AS1	1.2778	2.1861	1.0257-1.5919	0.0288
LAMA4	1.0701	2.5133	1.015-1.1282	0.012		AC004584.3	0.1374	-2.1776	0.023-0.8201	0.0294
HOXB1	0.1592	-2.5124	0.038-0.6676	0.012		AC097717.1	0.0202	-2.1679	6e-04-0.6879	0.0302
C1orf74	1.0597	2.5132	1.0128-1.1087	0.012		LINC02207	0.1883	-2.1566	0.0413-0.8588	0.031
CCIN	4.0401	2.512	1.3591-12.0094	0.012		AC104072.1	1.9857	2.156	1.0644-3.7045	0.0311
TP73	0.8653	-2.498	0.7725-0.9693	0.0125		AL135960.1	5.8456	2.1547	1.173-29.1318	0.0312
PTPRM	1.1228	2.4977	1.0252-1.2296	0.0125		AC017104.1	0.6781	-2.146	0.4755-0.9669	0.0319
TTC24	0.0962	-2.4969	0.0153-0.6045	0.0125		FGF13-AS1	1.9621	2.1443	1.0597-3.6332	0.032
AIFM3	1.2423	2.4722	1.046-1.4755	0.0134		CACNA1G-AS1	0.2015	-2.1155	0.0457-0.8889	0.0344
LYRM9	0.4134	-2.4707	0.2051-0.8331	0.0135		FAM198B-AS1	1.4329	2.1113	1.0261-2.001	0.0347
C11orf95	1.1301	2.4657	1.0254-1.2454	0.0137		AL358075.2	0.8028	-2.1097	0.6546-0.9845	0.0349
CRYBG1	1.0274	2.4636	1.0055-1.0497	0.0138		AC093010.3	0.8879	-2.1026	0.7948-0.992	0.0355
ANKRD34B	0.6368	-2.4624	0.4446-0.912	0.0138		AC007998.3	1.4287	2.0983	1.0238-1.9939	0.0359
IFI30	0.4109	-2.4635	0.2025-0.8338	0.0138		AC007608.1	1.5956	2.0924	1.03-2.4718	0.0364
ZNF695	1.6428	2.4608	1.1063-2.4394	0.0139		PKP4-AS1	0.5954	-2.0916	0.3662-0.9679	0.0365
PAPPA	1.3098	2.4568	1.0561-1.6243	0.014		AL441992.2	0.8697	-2.0877	0.7629-0.9915	0.0368
PTX3	1.1435	2.4521	1.0273-1.273	0.0142		TNK2-AS1	0.4182	-2.0866	0.1844-0.9485	0.0369
SHF	1.1647	2.4495	1.0309-1.3158	0.0143		AC024270.4	0.4821	-2.0852	0.2428-0.9571	0.0371
PLCXD3	1.1231	2.4494	1.0235-1.2325	0.0143		TMLHE-AS1	0.0926	-2.0827	0.0099-0.8692	0.0373
LIG1	0.9514	-2.4435	0.9142-0.9902	0.0145		AL023754.1	1.1137	2.0816	1.0063-1.2325	0.0374
ZNF296	0.8764	-2.4447	0.7885-0.9742	0.0145		AC067817.2	0.5829	-2.0787	0.3505-0.9697	0.0376
SYCE2	0.8628	-2.4424	0.7665-0.9713	0.0146		AL035461.3	0.8969	-2.0649	0.8088-0.9945	0.0389
TIFAB	0.0691	-2.4389	0.0081-0.5918	0.0147		LINC01303	1.9533	2.0635	1.0342-3.6892	0.0391
FASLG	0.7474	-2.432	0.5911-0.945	0.015		LIFR-AS1	0.6462	-2.0544	0.4261-0.9801	0.0399
SERINC2	1.0044	2.4332	1.0009-1.008	0.015		SLC8A1-AS1	1.99	2.0487	1.0302-3.8437	0.0405
CTAGE4	8.2692	2.4311	1.5059-45.409	0.0151		CDKN2B-AS1	0.8261	-2.0389	0.6875-0.9926	0.0415
ARID5A	0.9059	-2.4272	0.8364-0.9811	0.0152		LINC01389	0.8644	-2.033	0.7511-0.9948	0.0421
SYT1	1.055	2.4227	1.0103-1.1016	0.0154		AC145343.1	0.8627	-2.0254	0.7477-0.9952	0.0428
KRT81	1.0008	2.422	1.0001-1.0014	0.0154		AL139424.1	0.3747	-2.0259	0.1449-0.9686	0.0428
SLAMF8	0.9123	-2.4131	0.8467-0.9829	0.0158		AC023137.2	1.2924	2.0247	1.0082-1.6567	0.0429
S1PR2	0.7917	-2.4135	0.6549-0.9571	0.0158		AL355488.1	0.8657	-2.0233	0.7528-0.9955	0.043
RSPO3	1.0338	2.4075	1.0062-1.0621	0.0161		AC120498.4	0.9069	-2.0121	0.8245-0.9975	0.0442
TUBB3	1.1456	2.4023	1.0253-1.2799	0.0163		AP001269.2	0.4961	-2.0104	0.2505-0.9826	0.0444
VGLL3	1.1639	2.3965	1.028-1.3177	0.0166		AC015908.3	0.6351	-2.0084	0.4078-0.9891	0.0446
H2BC9	0.9122	-2.396	0.8462-0.9834	0.0166		LINC02754	0.4406	-2.0065	0.1978-0.9812	0.0448
CALHM6	0.9663	-2.3938	0.9395-0.9938	0.0167		RASSF10-DT	1.1967	2.0047	1.004-1.4263	0.045
TFRC	1.0064	2.3917	1.0012-1.0117	0.0168		AC068831.2	0.5289	-1.9974	0.2831-0.9881	0.0458
PID1	1.0556	2.3918	1.0098-1.1034	0.0168		AC013731.1	0.7265	-1.9952	0.5307-0.9944	0.046
NUP62CL	0.8795	-2.3909	0.7917-0.9771	0.0168		AC078909.1	0.2973	-1.9797	0.0895-0.988	0.0477
HEATR9	0.0006	-2.3906	0-0.2619	0.0168		DHCR24-DT	0.7259	-1.9787	0.5285-0.997	0.0478
IL23A	1.0258	2.3875	1.0046-1.0474	0.017		AC012511.1	0.4213	-1.9758	0.1788-0.9931	0.0482
CD248	1.0161	2.3781	1.0028-1.0295	0.0174		AP000251.1	0.8917	-1.9697	0.7956-0.9994	0.0489
PTPRR	1.1605	2.3768	1.0264-1.3121	0.0175		AC009495.1	0.6196	-1.963	0.3842-0.9993	0.0497
PIP4P2	1.2177	2.3613	1.034-1.4339	0.0182		AC104411.2	0.7714	-1.9613	0.5951-0.9998	0.0498
MFGE8	1.0181	2.3574	1.003-1.0334	0.0184		LINC00592	0.7897	-1.9615	0.6237-0.9998	0.0498
PPP1R27	0.0242	-2.357	0.0011-0.5342	0.0184
IFNG	0.7636	-2.3488	0.6097-0.9563	0.0188
RPS6KA2	1.0913	2.3463	1.0145-1.1739	0.019
ARHGEF19	0.9603	-2.3341	0.9281-0.9935	0.0196
KIF24	0.7128	-2.3333	0.5364-0.9473	0.0196
GLIPR2	0.939	-2.3321	0.8907-0.99	0.0197
RDM1	0.6799	-2.3302	0.4915-0.9405	0.0198
LMNTD2	1.2595	2.3221	1.0366-1.5303	0.0202
SIX2	1.0066	2.3193	1.001-1.0122	0.0204
H2BC17	0.7706	-2.3181	0.6182-0.9605	0.0204
KIF22	0.9707	-2.3136	0.9466-0.9955	0.0207
LTA	0.5168	-2.3121	0.2953-0.9044	0.0208
SLC7A5	1.0012	2.3067	1.0002-1.0022	0.0211
LPAR2	0.903	-2.3048	0.8279-0.9848	0.0212
FLT1	1.1158	2.297	1.0162-1.2252	0.0216
H2BC13	0.3998	-2.2975	0.1829-0.874	0.0216
H1-2	0.9971	-2.2972	0.9947-0.9996	0.0216
MCM2	0.9869	-2.2947	0.9759-0.9981	0.0217
OR2B6	0.6587	-2.2845	0.4604-0.9424	0.0223
RHOB	1.0016	2.2842	1.0002-1.0029	0.0224
DUOX1	0.9584	-2.2823	0.9241-0.994	0.0225
ABLIM2	1.1508	2.2683	1.0193-1.2993	0.0233
RGS20	1.2326	2.2673	1.0288-1.4769	0.0234
FLNA	1.0017	2.2672	1.0002-1.0032	0.0234
PLAU	1.0048	2.2646	1.0006-1.009	0.0235
MSRB3	1.0233	2.2652	1.0031-1.0439	0.0235
PTPRD	1.2493	2.2632	1.0303-1.5149	0.0236
M1AP	0.8229	-2.2633	0.695-0.9742	0.0236
NR2F1	1.0207	2.2627	1.0027-1.039	0.0237
SPINT1	1.0068	2.2567	1.0009-1.0128	0.024
LHX2	0.8186	-2.2512	0.6877-0.9744	0.0244
ACOT4	0.8319	-2.2504	0.7087-0.9765	0.0244
SFRP5	1.1554	2.249	1.0187-1.3104	0.0245
HELLS	0.8744	-2.247	0.7778-0.983	0.0246
CDC25C	0.8542	-2.2433	0.7443-0.9803	0.0249
APOC1	0.992	-2.2416	0.9851-0.999	0.025
TREM2	0.9628	-2.2379	0.9314-0.9953	0.0252
ADAMTS9	1.1607	2.2382	1.0187-1.3224	0.0252
PAFAH1B3	0.9868	-2.2333	0.9754-0.9984	0.0255
RASGRF2	1.7562	2.223	1.0689-2.8854	0.0262
RBBP8NL	0.8702	-2.2233	0.7697-0.9837	0.0262
FHAD1	0.4781	-2.22	0.2492-0.9172	0.0264
S100A2	1.0003	2.2197	1-1.0006	0.0264
MAG	5.8169	2.2195	1.2286-27.5397	0.0265
TMEM98	1.0271	2.2142	1.0031-1.0516	0.0268
ZBP1	0.7685	-2.2151	0.6087-0.9701	0.0268
PPFIA4	1.3468	2.2064	1.0338-1.7546	0.0274
NLRP2	0.9576	-2.202	0.9213-0.9952	0.0277
ITGB7	0.6655	-2.1944	0.4626-0.9574	0.0282
PRND	1.6943	2.1941	1.0579-2.7137	0.0282
ILK	1.0711	2.1907	1.0073-1.1391	0.0285
H3C10	0.9288	-2.1812	0.8691-0.9925	0.0292
MEDAG	1.0347	2.1793	1.0034-1.067	0.0293
TSPYL2	0.8859	-2.1797	0.7944-0.9879	0.0293
SPAAR	3.1546	2.1752	1.1204-8.8822	0.0296
H3C8	0.73	-2.176	0.5498-0.9692	0.0296
CCDC141	0	-2.1731	0-0.1532	0.0298
PCDHGB7	1.9676	2.1722	1.0684-3.6237	0.0298
GZMB	0.9784	-2.1711	0.9593-0.9979	0.0299
H3C7	0.3909	-2.1716	0.1675-0.9125	0.0299
BLNK	0.9236	-2.1686	0.8596-0.9924	0.0301
ENOX1	1.4428	2.1687	1.0359-2.0095	0.0301
RCC2	0.9908	-2.1662	0.9825-0.9991	0.0303
FANCB	0.5868	-2.1654	0.3621-0.9507	0.0304
ZYX	1.0064	2.1539	1.0006-1.0123	0.0312
DIRAS1	1.1757	2.1532	1.0146-1.3623	0.0313
C19orf57	0.9104	-2.1519	0.8357-0.9917	0.0314
PLA2G7	0.9063	-2.1508	0.8286-0.9913	0.0315
CADM3	1.2127	2.1481	1.017-1.446	0.0317
VAMP8	0.9952	-2.1425	0.9908-0.9996	0.0321
GINS2	0.9552	-2.1418	0.916-0.9961	0.0322
GAB2	1.0985	2.1401	1.0079-1.1973	0.0323
MAN1C1	0.7112	-2.1263	0.5195-0.9737	0.0335
ALG1L	0.9818	-2.1248	0.9652-0.9986	0.0336
KLF1	0.0095	-2.1232	1e-04-0.6991	0.0337
GJB2	1.0012	2.1193	1.0001-1.0023	0.0341
C8orf48	2.739	2.1175	1.0779-6.9603	0.0342
GPR161	1.0667	2.1148	1.0047-1.1325	0.0344
KIF14	1.1991	2.1127	1.0132-1.419	0.0346
ANXA3	1.0218	2.113	1.0016-1.0425	0.0346
GRAMD1C	0.8126	-2.1111	0.6701-0.9852	0.0348
C17orf99	0.2404	-2.1105	0.064-0.9033	0.0348
ADGRF4	1.0382	2.1089	1.0027-1.0751	0.035
RAB26	0.8609	-2.1084	0.7489-0.9895	0.035
SCD	1.0022	2.1069	1.0002-1.0043	0.0351
ZNF229	1.5884	2.1046	1.0323-2.4441	0.0353
EFCAB1	0.2896	-2.0951	0.0909-0.9232	0.0362
ADAM8	1.021	2.0896	1.0013-1.041	0.0367
NIPSNAP3B	0.5316	-2.0839	0.2934-0.9631	0.0372
PPP1R14B	1.006	2.0833	1.0004-1.0117	0.0372
CDCP1	1.0192	2.082	1.0011-1.0375	0.0373
SP9	0.6942	-2.0783	0.4921-0.9794	0.0377
CXCL10	0.9972	-2.0729	0.9946-0.9998	0.0382
ARHGEF35	1.1221	2.0704	1.0062-1.2513	0.0384
CD80	0.3602	-2.068	0.1369-0.9481	0.0386
SVEP1	1.1487	2.0677	1.0072-1.31	0.0387
H2AC13	0.7854	-2.0601	0.6241-0.9883	0.0394
COL14A1	1.0242	2.057	1.0011-1.0479	0.0397
CD38	0.8456	-2.0536	0.7206-0.9924	0.04
EID2B	0.6241	-2.0535	0.3979-0.9787	0.04
ITGA9	1.1084	2.0493	1.0045-1.223	0.0404
EFEMP2	1.0383	2.0464	1.0016-1.0763	0.0407
SOX21	0.9509	-2.0454	0.9061-0.9979	0.0408
AUNIP	0.862	-2.0448	0.7477-0.9939	0.0409
ADAMTS3	1.7585	2.0444	1.0236-3.0209	0.0409
PRUNE2	1.0883	2.0374	1.0032-1.1807	0.0416
TMEM31	0.0562	-2.0368	0.0035-0.8971	0.0417
SLC52A1	0.8935	-2.0355	0.8017-0.9958	0.0418
DIAPH3	1.1544	2.0347	1.0053-1.3257	0.0419
ANKS1B	3.2514	2.0329	1.0432-10.1338	0.0421
CBX7	0.8638	-2.0309	0.7499-0.9949	0.0423
FGF14	5.6944	2.0278	1.0599-30.5945	0.0426
HLF	0.7777	-2.0208	0.6094-0.9925	0.0433
GIMAP7	0.9489	-2.0165	0.9017-0.9985	0.0437
MKRN2OS	0.8169	-2.0173	0.6712-0.9943	0.0437
SLC4A3	1.1394	2.0153	1.0036-1.2936	0.0439
C1orf100	0.0558	-2.0136	0.0034-0.926	0.0441
TNFSF11	1.0734	2.0114	1.0018-1.1501	0.0443
H2BC14	0.3491	-2.0109	0.1252-0.9737	0.0443
EPN3	0.9548	-2.0093	0.9127-0.9989	0.0445
APOC2	0.1724	-2.0015	0.0308-0.9642	0.0453
PTPRZ1	0.925	-2.0009	0.8571-0.9984	0.0454
RASAL1	0.9415	-1.9978	0.8874-0.9989	0.0457
IL12B	0.0745	-1.9975	0.0058-0.9524	0.0458
LILRB4	0.8538	-1.9943	0.7309-0.9973	0.0461
PCSK7	1.3013	1.9934	1.0044-1.686	0.0462
GLRA3	674.209	1.9857	1.0882-417704.9191	0.0471
TCF24	0.2417	-1.9825	0.0594-0.984	0.0474
SDS	0.8767	-1.9812	0.7696-0.9986	0.0476
BMX	1.0763	1.9796	1.0007-1.1576	0.0477
FAM222A	0.826	-1.9742	0.6831-0.9986	0.0484
RBP3	0.0002	-1.9709	0-0.9542	0.0487
DEPDC7	1.0647	1.97	1.0003-1.1331	0.0488
ENPP1	1.1084	1.9645	1.0002-1.2282	0.0495
MYH4	8.74589e+09	1.9639	1.0465-73092144019260571648	0.0495
H2BC12	0.9964	-1.9637	0.9927-1	0.0496
FSCN1	1.0081	3.9422	1.0041-1.0121	0.0001
COL4A6	1.0834	3.8193	1.0398-1.1288	0.0001
ANLN	1.0428	3.7451	1.0202-1.066	0.0001
CENPM	0.9322	-3.7095	0.8983-0.9674	0.0001
PTPN6	0.8992	-3.7071	0.85-0.9511	0.0001
P4HA3	1.1003	3.6782	1.0457-1.1578	0.0001
DENND2D	0.8478	-3.6671	0.7762-0.926	0.0001
PKD2L1	0.0054	-3.5217	3e-04-0.0986	0.0001
RIBC2	0.8928	-3.5536	0.8387-0.9504	0.0001
IL17RD	1.1471	3.5163	1.0626-1.2382	0.0001
FMN2	3.9317	3.5382	1.8417-8.3934	0.0001
CHMP4C	1.0802	3.5143	1.0347-1.1277	0.0001
CLMP	1.0783	3.5551	1.0344-1.1241	0.0001
PEAR1	1.1967	3.5747	1.0845-1.3204	0.0001
PTPRB	1.3638	3.4679	1.1445-1.6253	0.0001
OLR1	1.0204	3.4746	1.0088-1.0321	0.0001
ANGPTL5	143.294	3.4786	8.7363-2350.3477	0.0001
APOBEC3B	0.9585	-3.4115	0.9355-0.9821	0.0001
INSL3	0.1368	-3.3752	0.0431-0.4342	0.0001
DSG2	1.0172	3.3579	1.0071-1.0274	0.0001
TMEM158	1.0321	3.3617	1.0133-1.0513	0.0001
ANKRD22	0.9374	-3.3234	0.9023-0.9738	0.0001
