# Supplementary material for: Construction of a four-mRNA prognostic signature with its ceRNA network in CESC
Source: Sci Rep. 2022 Jun 23;12:10691. doi: 10.1038/s41598-022-14732-7 (PMC9226135; doi:10.1038/s41598-022-14732-7)
Supplement: Supplementary file 3 — Supplementary Information 3. [file 41598_2022_14732_MOESM3_ESM.xlsx]

## Sheet: Additional file 3
Additional file 3. GO and KEGG enrichment analysis results.
Bioclogy process									Molecular Function
ID	Description	GeneRatio	BgRatio	pvalue	qvalue	geneID	Count		ID	Description	GeneRatio	BgRatio	pvalue	qvalue	geneID	Count
GO:0050673	epithelial cell proliferation	11/90	434/18670	7.54e-06	0.0143351	406913/64102/7124/1001/89780/54567/7039/255324/654/3664/55612	11		GO:0004312	fatty acid synthase activity	2/86	11/17696	0.00124791	0.124134	2194/83401	2
GO:0003158	endothelium development	6/90	132/18670	4.27e-05	0.0276534	64102/7124/54567/654/1003/2194	6		GO:0070700	BMP receptor binding	2/86	11/17696	0.00124791	0.124134	654/1003	2
GO:0044331	cell-cell adhesion mediated by cadherin	4/90	44/18670	5.91e-05	0.0276534	1001/89780/654/1003	4		GO:0070696	transmembrane receptor protein serine/threonine kinase binding	2/86	19/17696	0.00378313	0.169986	654/1003	2
GO:0050678	regulation of epithelial cell proliferation	9/90	378/18670	8.66e-05	0.0276534	406913/64102/7124/1001/89780/54567/7039/255324/654	9		GO:0070851	growth factor receptor binding	4/86	134/17696	0.00413369	0.169986	3552/7039/255324/1003	4
GO:0045765	regulation of angiogenesis	9/90	383/18670	9.57e-05	0.0276534	406992/406913/406984/406935/64102/3552/54567/1003/577	9		GO:0051371	muscle alpha-actinin binding	2/86	23/17696	0.0055272	0.169986	4607/9260	2
GO:0050810	regulation of steroid biosynthetic process	5/90	95/18670	9.58e-05	0.0276534	7124/340895/654/2194/6713	5		GO:0033612	receptor serine/threonine kinase binding	2/86	25/17696	0.00651289	0.169986	654/1003	2
GO:0043535	regulation of blood vessel endothelial cell migration	6/90	156/18670	0.000107921	0.0276534	406992/406913/406983/406984/406935/54567	6		GO:0016628	oxidoreductase activity, acting on the CH-CH group of donors, NAD or NADP as acceptor	2/86	26/17696	0.00703348	0.169986	2194/27294	2
GO:0051797	regulation of hair follicle development	3/90	20/18670	0.000116371	0.0276534	7124/1001/55612	3		GO:0150100	RNA binding involved in posttranscriptional gene silencing	5/86	252/17696	0.00768984	0.169986	406992/406913/406983/406984/406935	5
GO:0022407	regulation of cell-cell adhesion	9/90	402/18670	0.000137928	0.0279598	7124/89780/4651/50943/654/55423/22914/26191/29851	9		GO:1903231	mRNA binding involved in posttranscriptional gene silencing	5/86	252/17696	0.00768984	0.169986	406992/406913/406983/406984/406935	5
GO:0051896	regulation of protein kinase B signaling	7/90	244/18670	0.000177612	0.0279598	406913/406935/112464/7124/7039/255324/29851	7		GO:0048018	receptor ligand activity	7/86	482/17696	0.00900261	0.171748	3552/7124/89780/7039/255324/654/2200	7
GO:0001885	endothelial cell development	4/90	59/18670	0.000187669	0.0279598	64102/7124/1003/2194	4		GO:0030546	signaling receptor activator activity	7/86	487/17696	0.0094961	0.171748	3552/7124/89780/7039/255324/654/2200	7
GO:1901342	regulation of vasculature development	9/90	422/18670	0.000198275	0.0279598	406992/406913/406984/406935/64102/3552/54567/1003/577	9		GO:0005154	epidermal growth factor receptor binding	2/86	33/17696	0.0111784	0.185325	7039/255324	2
GO:0051897	positive regulation of protein kinase B signaling	6/90	176/18670	0.000208415	0.0279598	406913/406935/7124/7039/255324/29851	6		GO:0051393	alpha-actinin binding	2/86	37/17696	0.0139244	0.213094	4607/9260	2
GO:0045446	endothelial cell differentiation	5/90	114/18670	0.000225965	0.0279598	64102/7124/654/1003/2194	5		GO:0016616	oxidoreductase activity, acting on the CH-OH group of donors, NAD or NADP as acceptor	3/86	119/17696	0.0202575	0.279044	3948/2194/27294	3
GO:0022409	positive regulation of cell-cell adhesion	7/90	255/18670	0.000232614	0.0279598	7124/89780/4651/50943/55423/22914/29851	7		GO:0042805	actinin binding	2/86	46/17696	0.0210391	0.279044	4607/9260	2
GO:0043534	blood vessel endothelial cell migration	6/90	180/18670	0.000235321	0.0279598	406992/406913/406983/406984/406935/54567	6		GO:0016614	oxidoreductase activity, acting on CH-OH group of donors	3/86	128/17696	0.024486	0.304464	3948/2194/27294	3
GO:1901617	organic hydroxy compound biosynthetic process	7/90	266/18670	0.000300611	0.0317218	7124/1001/340895/654/3948/2194/6713	7		GO:0016627	oxidoreductase activity, acting on the CH-CH group of donors	2/86	58/17696	0.0323695	0.378813	2194/27294	2
GO:0043491	protein kinase B signaling	7/90	269/18670	0.00032169	0.0317218	406913/406935/112464/7124/7039/255324/29851	7		GO:0008083	growth factor activity	3/86	163/17696	0.0450884	0.384986	7039/255324/654	3
GO:0042634	regulation of hair cycle	3/90	28/18670	0.000325212	0.0317218	7124/1001/55612	3		KEGG Singal Pathway
GO:0019218	regulation of steroid metabolic process	5/90	124/18670	0.000333729	0.0317218	7124/340895/654/2194/6713	5		ID	Description	GeneRatio	BgRatio	pvalue	qvalue	geneID	Count
GO:0050679	positive regulation of epithelial cell proliferation	6/90	206/18670	0.000483701	0.0393728	406913/1001/89780/7039/255324/654	6		hsa04514	Cell adhesion molecules	5/47	149/8081	0.0016383	0.130855	1001/1003/9369/257194/29851	5
GO:0006335	DNA replication-dependent nucleosome assembly	3/90	32/18670	0.00048557	0.0393728	55723/8208/10036	3		hsa04350	TGF-beta signaling pathway	4/47	94/8081	0.00208929	0.130855	7124/654/4093/2200	4
GO:0034723	DNA replication-dependent nucleosome organization	3/90	32/18670	0.00048557	0.0393728	55723/8208/10036	3		hsa05321	Inflammatory bowel disease	3/47	65/8081	0.00625901	0.261341	3552/7124/50943	3
GO:0001937	negative regulation of endothelial cell proliferation	4/90	76/18670	0.000497065	0.0393728	406913/64102/7124/54567	4		hsa05206	MicroRNAs in cancer	6/47	310/8081	0.0086621	0.27126	406992/406913/406983/406984/406935/89780	6
GO:0043536	positive regulation of blood vessel endothelial cell migration	4/90	79/18670	0.000575757	0.0425362	406992/406913/406983/406935	4		hsa05323	Rheumatoid arthritis	3/47	93/8081	0.0166079	0.346733	3552/7124/4312	3
GO:2000273	positive regulation of signaling receptor activity	3/90	34/18670	0.000581752	0.0425362	7039/255324/2048	3		hsa03030	DNA replication	2/47	36/8081	0.0183963	0.346733	10535/4174	2
Cell Component									hsa05143	African trypanosomiasis	2/47	37/8081	0.0193763	0.346733	7124/169355	2
ID	Description	GeneRatio	BgRatio	pvalue	qvalue	geneID	Count		hsa05332	Graft-versus-host disease	2/47	42/8081	0.0245943	0.357692	3552/7124	2
GO:0016342	catenin complex	2/89	29/19717	0.00755686	0.519	1001/1003	2		hsa04940	Type I diabetes mellitus	2/47	43/8081	0.0256997	0.357692	3552/7124	2
GO:0001726	ruffle	4/89	172/19717	0.00768254	0.519	4651/152273/55612/9260	4		hsa05144	Malaria	2/47	50/8081	0.0339828	0.425679	7124/22914	2
GO:0009897	external side of plasma membrane	5/89	393/19717	0.0326459	0.519	7124/1003/4162/22914/29851	5		hsa04380	Osteoclast differentiation	3/47	128/8081	0.0379719	0.432407	3552/7124/55423	3
GO:0001725	stress fiber	2/89	67/19717	0.0368577	0.519	4919/9260	2		hsa01212	Fatty acid metabolism	2/47	57/8081	0.0431588	0.447355	2194/83401	2
GO:0097517	contractile actin filament bundle	2/89	67/19717	0.0368577	0.519	4919/9260	2		hsa05418	Fluid shear stress and atherosclerosis	3/47	139/8081	0.0466276	0.447355	3552/7124/1003	3
GO:0001527	microfibril	1/89	10/19717	0.0442427	0.519	2200	1		hsa04550	Signaling pathways regulating pluripotency of stem cells	3/47	143/8081	0.0499985	0.447355	89780/3198/4093	3
GO:0044224	juxtaparanode region of axon	1/89	10/19717	0.0442427	0.519	1740	1
GO:0032432	actin filament bundle	2/89	75/19717	0.045207	0.519	4919/9260	2
GO:0043220	Schmidt-Lanterman incisure	1/89	11/19717	0.048559	0.519	8777	1
GO:0042641	actomyosin	2/89	79/19717	0.0496188	0.519	4919/9260	2
